# Supplementary material for: A native, highly active Tc1/mariner transposon from zebrafish (ZB) offers an efficient genetic manipulation tool for vertebrates
Source: Nucleic Acids Res. 2021 Feb 8;49(4):2126–40. doi: 10.1093/nar/gkab045 (PMC7913693; doi:10.1093/nar/gkab045)
Supplement: gkab045_Supplemental_Files [file gkab045_supplemental_files.zip]

Archive with 2 entries (2 files):
- Supplemental Dataset 1.fas
- Supplymental tables and figures.docx
