# Supplementary material for: A native, highly active Tc1/mariner transposon from zebrafish (ZB) offers an efficient genetic manipulation tool for vertebrates
Source: Nucleic Acids Res. 2021 Feb 8;49(4):2126–40. doi: 10.1093/nar/gkab045 (PMC7913693; doi:10.1093/nar/gkab045)
Supplement: gkab045_Supplemental_Files [file gkab045_supplemental_files.zip › Supplemental Dataset 1.fas]

>Tc1-1_ Dr#DNA/TcMar-Tc1 RepbaseID: Tc1-1_ DR
CAGTGGTGTGAAAAAGTGTTTGCCCCTTACTGATTTTTTATTTTTTTGCATGTTTGTCAC
ACTTTAATGTTTCAGATCATCAAACAAATTTAAATATTAGTCAAAGATAACACAAGTAAA
CACATCATGCAGTTTTTAAATGAAGGTTTTTATTATTAAGGGAAAACAAAATCCAAAACT
ACATAGCCCTGTGTGAAAAAGTGTTTGCCCCCTGTTAAAACATAACTTAACTCTGGTTTA
TCACACCTGAGTTCAATTTCTCTAGCCACACCCAGGCCTGATTACTGCCACACCTGTTCG
CAATCAAGAAATCACTTAAATAGGACCTGCCTGACAAAGTGAAGTAGACCAAAAGATCCT
CAAAAGCTAGACATCATGCCGAGATCCAAAGAAATTCAAAAACAAATGAGAAAGAAAATA
ATTGAGATCTACCAGTCTGGAAAAGGTTATAAAGCCATTTCTAAAGCTTTGGGACTGCAG
CGAACCACAGTGAGAGCCATTATCTACAAATGGCAAAAACATGGAACAGTGGAGAACCTT
CCCAGGAGTGGCCGGCCGACCAAAATTACCCCAAGAGCGCAGCGACAACTCATCCAAGAG
GTCACAAAAGACCCCACAACAACATCCAAAGAACTGCAGGCCTCACTTGCCTCAGTTAAG
GTGAGTGTTCATGACTCCACCATAAGAAAGAGACTGGGCAAAAATGGTTTGCATGGCAGA
GTTCCAAGACGAAAACCACTGCTGAGCAAAAAGAACATAAAGGCTCGTCTCAGTTTTGCC
AGAAAACATCTTGATGATCCCCAAGACTTTTGGGAAAATACTCTGTGGACTGACGAGACA
AAAGTTGAACTTTTTGGAAGGTGTGTGTCCCATTATGTGTGGCGTAAAAGTAACACCGCA
TTTCAGAAAAAGAACATCATACCAACAGTAAAATGTGGTGGTGGTAGTGTGATGGTCTGG
GGCTGTTTTGCTGCTTCAGGACCTGGAAGACTTGCTGTGATAAATGGAACCATGAATTCT
GCTGTGTACCAAAATATCCTGAAGGAGAATGTCCGGCCATCTGTTAGTGACCTCAAGCTG
AAGCGAACTTGGGTTCTGCAGCAGGACAATGATCCAAAGCACACCAGCAAGTCCACTTCT
GAATGGCTGAAGAAAAACAAAATGAAGACTTTGGAGTGGCCTAGTCAAAGTCCTGACCTG
AATCCAATTGAGATGCTGTGGCATGACCTTAAAAAGACAGTTCATGCTCAAAAACCCTCC
AATGTGGCTGAATTACAACAATTCTGCAAAGATGAGTGGGCCAAAATTCCTCCACAGCGC
TGTAACAGACTCATTGCAAGTTATCGAAAATGCTTGATTGCAGTTGTTGCTGCTAAGGGT
GGCCCAACCAGTTATTAGGTTTAGGGGCAAACACTTTTTCACACAGGGCTATGTAGTTTT
GTATTTTGTTTTCCCTTAATAATAAAAACCTTATTTTGAAAACTGCATGATGTGTTTACT
TGTGTTAATATCTTTGAATATATGACTAATATTTAAATTAGTTTGATGATCTGAAACATT
AAAGTGTGACAAACATGCAAAAATAAGATAAATCAGTAAGGGACAAACACTTTTTCACAC
CACTG
>Tc1-4_ Dr#DNA/TcMar-Tc1 RepbaseID: Tc1-4_ DR
CAACCCCAAATCAGAAAAAGTTGGGACAGTATGGAAAACGCAAATAAAAAAGAAAATAGT
GATTTCCAAATTTACTTTGACTTGTATTTCATTGCAGACAATATGAACACAAAATATTTC
ATGTTTTGTTTGTGGTCAACTTCATTTCATTTGTAAATATACATCCTTTCCTGTCATTCA
GACCTGCAACACATTCCAAAAAATGGGACAGGAGCAATTTAGGGCTAGTAATCAGGTAAA
TTGGTTAAATAATGATGTGATTTGAAACAGGTGATGTCAACAGGTGATTGTAATTATGAT
TTGGTACAAAAGCAGCATCCAAGAAAGGTCTAGTCCTTTAGGAGCAAAGATGGGCAGAGG
ATCGCCAGTTTGCCAACAAATATGTGAGAAAATTATTGAAATGTTTAAAAACAATGTTCC
TCAAAGAAAGATAGGAAGACATTTGGATATTTCACCTTCAACAGTGCATAACATAATTAA
AAGATTCAAGGAATCTGGAGGAATTTCAGTGCATAAAGGACAAGGGTGCAAGCCTAAGCT
GAACAACCGTGATCTCCGATCCCTCAGGCGGCACTGCATCAAGAATCGTCATTCATCTAT
AAGCGATATCACCACATGGGCTCAGGACTACTTTGGCAAACCTTTGTCAAGTACCACAAT
ACATAGTTACATCCACAAATGCCAGTTAAAACTGTACTGTGCCAAAAGGAAGCCCTATGT
TAACAGTGTCCAGAAGCGCTGTCGACTTCTCTGGGCTCGGAGGCATCTGGGATGGACCAT
CACACAGTGGAAATGTGTACTGTGGTCAGATGAATCAGTATTTCAGGTATTTTTTGGGAG
AAATGGACGCCGTGTGCTCCGGACCAAAGAAGAAAAGGATCATCCAGACTGTTACCAGCA
ACAAGTCCAAAAGCCAGGGTCTGTCATGGTATGGGGTTGTGTCAGTGCCCTTGGCAAAGG
TAACTTGCACTTCTGTGATGGCACCATTAATGCTGAAAAGTACATAGAGATTTTGGAGCA
CAATATGCTGCCTTCAAGAAGATATATTTTCCAGGGACGCCCATGCATATTTCAACAAGA
CAATGCAAAACCACATTCTGCACACATTACAAAGTCCTGGCTGCGGAGGAAGAGGATACA
GGTACTTGACTGGCCTGTCTGCAGTCCCAACCTGTCTCCAATAGAGAAAGTGTGGTGCAT
TTTGTGTGGCAAAATGCTACAACGAAGACCCTGTACTGTTGCCCACCTTAAGACTTGTTT
GCAGGAAGAATGGGACAAAATTACACCTGAAACACTTCATCACTTGGTGTCTTCAGTCCC
TAAACGTCTTTTAAGTGTTGTGAAAAGGAATGGCAACATTACAAAGTGGTAAATGCTTTA
CTGTTCCAACTTTTTTAAAATGTGTTGCAAGAACCAAAATTGAAATACGTGTTTATTTTA
AAAAAAAATAATCATGAGGAACACATTAAATAATGTTTGTTGTATTGTCTGCAATGAAAT
ACAAGTCAAAGTACATTAACTTTTTTTATTTGCGTTTTCCATACTGTCCCAACTTTTTCT
GATTTGGGGTTG
>Tc1-8B_ Dr#DNA/TcMar-Tc1 RepbaseID: Tc1-8B_ DR
CAGCGGGGAAAATAAGTATTTGACACATCAGCATTTTTATCAGTAAGGGGATTTCTAAGT
GGGCTACTGACACAAAATTCCTACCAGATGTAGCCATCAAGCCAAATATTGAATTCATAC
AAAGAAATCAGAACATTTAAGTATACAAGTTGAGTCATAATAAATAAAGTGAAATGACAC
AGGGAATAAGTATTGAACACATGAAGATAACAAGGTGCAAAATGGCATAGAAAGTCAGGA
GATCTGTCAGTATTGAGAGAAAAACCCTGCTCCCTATCAGTACTAATTGATATCAGCTGC
TTTAGTCCTAATTGATGGCCTATAAAGGCTTCTCATTACTCAGGAGGCACACAGGAAAGA
CTTCATGATGGGTAAAAACAAAGAACTCTCTCAAGATCTGCGTAGTCTTATCGTTGAAAA
GCATTTTGATGGGAATGGTTATAGGCGCATTTCCAGAATGCTGAATGTTCCTGTGAGCAC
TGTGGGGGCTATTATCCGGAAATGGAAAAAGCATAAGTTCACCATAAACCGGCCACGATC
AGGTGCTCCACGTAAGATCCCTGTCCGAGGAGTCCAAAGAATAATCAGGAGAGTTCTCCA
AGAGCCAAGAACCACTCGGGCAGAACTTCAGGAAGACCTCGCATCAGCGGGTACTATTGT
TTCAAAGAAAACTATAAGCAATGCACTGAACCACCATGGCATCCATGCACGCTCACCACG
CAAGACTCCATTGCTGAACAAAAAGCATGTTGAGGCCCGGTTAAAGTTTGCGAAACAGCA
TTTGGAGAAGCCTGTGGATTATTGGGAAACTATAGTATGGTCAGATGAAAGCAAAATTGA
ACTTTTTGGCAGTCATTCTACACATCATGTTTGGAGAAGAAATGGCACTGCCCACCACCC
CAAGAACACTATACCAACAGTTAAGTTTGGGGGTGGAAGCATCATGGTTTGGGGCTGCTT
TTCAGCAAGGGGTACTGGCAGACTTCATATTATTGAAGGTAGGATGAATGGAGAAATGTA
CCGGGACATTCTGGATAAAAATCTGCTGCCATCTACCAGAAAGCTGAAAATGAAAAGAGG
GTGGACATTTCAGCAAGACAATGATCCCAAACACAAGGCCAAGGAAACAATGAAGTGGTT
TCAAAGAAAGAAAATCAAGTTGCTTGAATGGCCCAGTCAATCACCTGACCTAAATCCCAT
AGAAAATCTATGGAGAGAACTGAAGATCAAAGTTCATAAAAGAGGCCCAAGGAACCTTCA
AGATTTAAAGACCGTTTGTGTGGAAGAATGGGCCAGAATCACTCCTGAGCAATGCAGACG
ACTGGTCTCTCCATACAAGAGGCGTCTAGAAGCTGTGATCACCAACAAAGGCTTTTCTAC
AAAGTATTAAGTAAAGTGTGTTCAATACTTATTCCCTGTGTCATTTCACTTTATTTATTA
TGACTCAACTTGTATACTTAAATGTTCTGATTTCTTTGTATGAATTCAATATTTGGCTTG
ATGGCTACATCTGGTAGGAATTTTGTGTCAGTAGCCCACTTAGAAATCCCCTTACTGATA
AAAATGCTGATGTGTCAAATACTTATTTTCCCCGCTG
>Mariner-6_ Dr#DNA/TcMar-Tc1 RepbaseID: Mariner-6_ DR
CAGTTGAAGTCAAAATTATTAGCCCTCCTATGAAATTTGTATTCTTTTACAAATATTTCA
CAAGTGCTGTTGAACAGAGCAAGAAAATTGTTTTCACGGCATTTCCTTTTGTATTTTTCT
TCTGGAAAAGGTTTTTTTTCTTTTAGTTTGGGTGAAATAATTATTTATTTATTTTTTTAA
GTAAAAACTGCTAAGGTCAATATTATTAGCCCTCTTAAGTAATTATTTGTTTGATTGGCT
CCAGGAAAAAACTACTGTTGTCCAATGACTTGCCTAATTACCCTAACTTGCCTAGTTAAG
GTAATTAACCTAATTAAGCCTTTAAATTGCACTTAAAGCTTAAAACTGGTGTCTTGAAAA
ACAAATAGTACGATAATGCATTCTGTCATCATGACAAAGACAAAAGAAATAAGTTTAGAC
TTGAGAAAAAGAATTGTTGAGGCTCACAAAGAAGGAGAAGGATATACATGTTTATCAAAG
CGTTTTCAAGTGTCAAGAAGTGCCGTGAGAAGTATTATCAAGAAGTTTAATGAGATCCAC
ACTGTGGAGAACATGACTGGCAGAGGTAGAAAGCGAAAGATTTCCAAAACTTTGGAAAGA
AAATTAGTAAGAGAGGTTTCTAAAGACCCAAGAACAACTGCCAAGACACTAGTGAATGAC
TTAGCCAAGTCTGGAATTAATGTCTCAGCAAAGACGGTCACTAGAGCCCTGCACAGGAGT
GAACTGAAAGGTTGTCGACCAAGAAAGACTCCXCTTTTAAAAAAGAGACACCTCCAAGCT
AGACTGAAGTTTGCCAGGGGCAATCTAGAGAAAAATAATGAATACTGGAAACGTATCCTT
TGGTCAGATGAGACAAAACTAGAGCTCTTTGGCCATAGAGATGTTGCCTATGTTTGGAGG
AAGAAGGGAGAGGCATTTAATCCAAAGAACACCGTTCCCACAGTGAAACATGGCGGTGGG
AGTATAATGCTATGGGGATGTTTCAGTGCATGTGGAACTGGGAATCTTATCAGGGTTGAA
GGAAACATGAAAAAGGAAGACTACCAGAAGATTTTGAAAAATAACCTCAAACAGTCTGCA
ACAAAACTTGGTTTGGGTCGACGTTTTGTATTCCAGCATGATAATGACCCAAAGCATACC
TCACTTCTGGTAAAGAACTACCTTCAACAGAACAAAGTGAAAGTCCTTGACTGGCCTGCA
CAAAGCCCAGACTTGAATCCAATAGAAAATCTGTGGGGGACACTGAAGTCTAGAGTTCAT
GCCAGAAGACCAACAAATCTGGAAGAGCTTGAGAGATTTGCTAAGGAAGAATGGGCTAAC
ACTCCTCAGGAGACATGCTTGAAACTTGTTGAGAGCTACAATAAACGACTGATGGCTGTT
ATCAAGCAAAAGGGTTACACTATTGACTATTAACATCAGAGGGCTAATAATTTTGACCTC
CAAGCTTTTTTTATTTTTGATTATAATTGTGTTTCTGTTTGTATTACAAACACTCGAAGC
TTCCTGAATAAACTGTTATGTTTAAAAATTATGTGTTGAAAAAATCTTTAATCCATTAAA
AAGCACTTGGGAGTTATTTGAAAAATAATGAAATATTTTATAGGGGGCTAATAATTTTGT
CTTCAACTG
>Mariner-7_ Dr#DNA/TcMar-Tc1 RepbaseID: Mariner-7_ DR
CACTGGCGATCAAAATTAGAGAACAATTTATAAATAATTGAACAATTCTGAAATAATGTC
ATCTTCACTGCTCAGCAGTTGAAGGATTTTTTGTCCCGCCTATACCATGCTACCAGAACA
CCTTTTTCCACAAAATAACAAAGGCATTTCAACAAAAAACATTATTTTGCAGAAAACACA
CTGATCAAAATTAGAGAACACTTTCAGATACCTCCCAGTTATTGGTGTCAATCTGGCATC
TGGTGCTAATTCCCTTGATTATCTGTCAACCCCTATTTACCTGGCAGCCTAACTTCCAGT
TTCACTGACTCTGCAAGATGGTGGGCCGTTCTAAAGTGACTGAAAGCCTTCGGCAGCAGG
TTGTCCAGATGAAGGCCAAAGGGATGACCCTATCAGCCATAGCAAGACAAGTTGGTCGTT
CCAAATCTGTGATTTCAAGAATACTGAATCTTTACAACATCACAACTCATTCAAGTCCCT
CAAGAAGGCTGGTCATCCACAGAAGAGAGGACAGGATACTGCGGAGGATCTCAATGGGCA
ATCGTTTTTACACTACAGCTGGAACTGCTCACCAGTTCAGCACTGAACAGGGTAAAGATC
TGTCTCGTCATACAGTGTCTCGACGTTTAAGAGCATTTGGACTGAAAGCCCACTCTGCAG
TCACCAAACCTCTCATTAGCAGAAAGAATCAAAAGGCTAGACTAAGCTTTGCTGAGGAGC
ATGTTGTGTGGACAGAGGAGAACTGCTCCAAAGTTCACTTCAGTGATGAAAGCAAGTTTA
ATTTATTTGGGTCCGATGGGAAACATTATGTTCGGCGACAAACTGGAGAAAGACTGAACC
CAAAGTGTATAAAGAAGTCAGTAAAAAGTGGAGGAGGAAGTGTCATGGTTTGGGGCATGT
TTTTTGCAGCAGGAGTTGGGCCTCTACAGGTATATGGCAGAGTGAATGCAAATGTTTATC
AGAACCTTCTTCAACAACATATGGTTGCTTCCCTGCGTTCATTACCCAATCAGCCCGCAG
TGTTCATGCAGGAAAACGTGCCATGTCACACAGCAAAATGGGTAAAGCAGTTCCTTGAAA
CTGAAAACATTGAAATAATGACATGGTCTGCCCAGAGTCCTGACCTCAACCCAATAGAGA
ACCTCTGGAAAATCTTTGGCGACAAAGTTATGGCCAAGAAACCCATTACAGTCACTGAAC
TGTCGAGAAGACTGGAAGAAGAGTGGGCCAAAATCACACCAGAGCAGTGTGAGAGACTAG
TGCTGTCTTGTGGCCACAGATGTGCTGAAGTCATTCAGAGCAGAGGCCTGTACACTTCCT
ACTAATTGCTGACTGTTGTAACCTTCAGAAAATTTTGCTGTAATCTTTTTCCATGCTACA
GTCATTGTTGTTCTCTAATTTTGATCAGTGTGTTTTCTGCAAAATAATGTTTTTTGTTGA
AATGCCTTTGTTATTTTGGGGAAAAGGTGTTCTGGTAGCATGGTATAGACGGGACAAAAA
ATCCTTCAACTGTTGAGCAGTGAAGATGACATTATTTCAGAATTGTTCAATTATTTATAA
ATTGTTCTCTAATTTTGATCGCCAGTG
>Mariner-13_ Dr#DNA/TcMar-Tc1 RepbaseID: Mariner-13_ DR
CAGTGGGGATCGAAAGTTTGGGCACCCCAGGTAAAAATTTGTATTAATGTGCGTAAAGAA
GCCAAGGAAAGATGGAAAAATCTCCAAAAGGCATCAAATTACAGATTAGACATTCCTTTA
ATATGTCAAAAAAGTTAGATTTTATTTCCATCATTTACACTTTCAAAATAACAGAAAACA
AAAAAATGGCGTCTGCAAAAGTTTGGGCACCCTGCAGAGTTTATAGCATGCACTGCCCCC
TTTGGAAAGCTGAGACCTGACAGTGTCATGGATTGTTCTCAATCATCGTCTGGAAAGACC
AAGTGATGTCAATCTCAAAGGTTTTAAATGCCCAAACTCATCCAACTCATCTGACCTTGC
CCCAACAATCAGCATCATGGGTTCTTCTAAGCAGTTGTCTAGAAAACTGAAACTGAAAAT
AGTTGATGCTCACAAAAAAGGGAAAAGGCTATAAGAAGATAGCAAAGCGTATTCAGATGC
CAATATCATCTGTACGGAATGTAATTAAGAAATGGCAGTCATCAGGAACAGTTGAAGTTA
AAGCAAGATCTGGAAGACCAAGAAAAATATCAGACAGAACAGCTCGCAGGATTGTGAGAA
AAGCAAGTCAAAACCCACGTTTGACTGCACAATCCCTCCAGAAAGATCTGGCAGACACTG
GAACTGTGGTACACTATTCCACTATAAAGAGATACTTGTACAAATATGGTCTTCATGGAA
GAGTCATCAGAAGAAAACCTCTTTTACGTCCTCACCACAAAAAAACAGCGTTTGAACTTT
GCAAATGAACATATAGACAAGCCTGATACATTTTGGAAACAAGTTCTGTGGACCGATGAG
GTTAAAATAGAACTTTTTGGCCGGAATGAGCAAAGGTACGTTTGGAGAAGAAAGGGCACA
GAATTTAATGAAAAAAACCTCTGTCCAACTGTTAAGCATGGAGGTGGTTCAGTCATGCTT
TGGGCTTTTATTGCAGCCAGTGGCACAGGGAACATTTCACGAGTAGAAGGAGAAATGAAT
TCAATAAAATTTCAGCAAATTTTGGATGGTAACTTGATGCCACCTGTGAAAAAGCTAAAG
TTAAAGAGAGGATGGCTCCTACAAATGGATAATGATCCTAAACACACCTCAAAATCCACA
ATGGATTACATCAAGAGATGTAAACTGAAGGTTTTGCCATGGCCTTCACAATCTCCTGAC
CTCAACATTATTGAAAATCTATGGATAGACCTTAAAAGAGCAGTGCATGACAGACAGCCC
AGAAATCTCAAAGAACTGGAAGACTTTTGTAAGAAAGAATGGGCAAAGATACCTCAAACA
AGAATTGAAAGACTCTTGACTGGCTACAAAAAGCGTTTACAAGCTGTGATACTTGCCAAA
GGGGGCAGTACAAGATATTAACTCTGCAGGGTGCCCAAACTTTTGCAGACGCCATTTTTT
TGTTTTCTGTTATTTTGAAAGTGTAAATGATGGAAATAAAATCTAACTTTTTTGACATAT
TAAAAGAATGTCTAATCTGTAATTTGATGCCTTCTGGAGATTTTTCCATCTTTCCTTGGC
TTCTTTATGCACATTAATACAAATTTTTACCTGGGGTGCCCAAACTTTCGATCCCCACTG

>Mariner-15_ Dr#DNA/TcMar-Tc1 RepbaseID: Mariner-15_ DR
CAGTGAGAGTAAAAAGTATTTGATCCCTTGCTGCTTTTGTTGGTTTGCCCACTAATAAAG
ACCTGATCATTCTGTACTTTTAATGGTAGATGTATTCTAACATGGAGAGACAGAATATCA
AAAAGAAAATCCAGAAAATAACTTTAAAGAATATATATTAATTGATTTGTATTTCATTGA
GGGAAATAAGTATTTGATCCCCTAGTATGCATTAGGAGTTCTGGCTTTCACAGACCAGTT
AGACACTCCCAATCAACTTGTTACCTGAATTGAAGACACCTGTTCTAACTAATCACCTGT
GTGAAAGACACCTGTTCACAGAATCAGACAATCAGACAGATTCCAAACTCTCCAACATGG
GTAAGACCAAAGAACTCTCTCAGGACCTCAGAGACAGGATTGTTGACCTGCACAAATCTG
GAACGGGCTACAAAAACATCAGCAAGATGCTGGGTATTAAAGTAACAACCATTGGTGCAA
TTGTGAGAAAATTTAAGAAGTATAACCTGACCATCAATAGACCTCGGTCTGGTGCTCCAC
AGAAGATTTCACCTCGTGGGGTGGCAATGATCATGAGAACTGTGAGAAATCGGCCTGCAA
CCACACAGCGGGAGTTAGTGAATGACCTCAAGGCAGCTGGGACCACAGTCACCAGGAAAA
CAATTGGCAACACTTTGCGCCGCAATGGATTAAAATCCTGCAGTGCCCGAAAGGTACCCC
TGCTTAAGAAGGCACATGTGAAGGCCCGCCTAAAGTATGCCAATGATCACCTCAAAGATG
TACAAAGTGATTGGGAGAAGGTTCTGTGGTCAGACGAGACCAAAATTGAACTATTTGGCC
TAAACTCTACTCGTCATGTGTGGAGGAAGAAAAATGCTGCCTATGACCCCAGGAACACTG
TACCCACCGTCAAGCATGGAGGTGGAAGCATTATGTTTTGGGGTTGTTTCTCTGCCAAGG
GCACAGGGCTACTTCACCGCATCAGTGGGAAGATGGATGGAGCCATGTACTGTGCAGTCC
TGGGGGACAACCTCCTCCCCTCTGCCAGGAAGTTGAAAATGGGCCGTGGTTGGGTCTTCC
AACATGACAACGACCCGAAGCATACAGCAAAGGCAACAAAGGAGTGGCTCAAGAAGAACC
ACATTAAGGTCATGGAGTGGCCCAGCCAGTCTCCGGACCTCAATCCAATCGAAAATCTAT
GGAGGGAGCTGAAGGTCCGAGTTGCCAAGCGACAGCCCACCAACCTTAATGATTTAGAGA
GGATCTGCAAAGAAGAGTGGGCCAAAATTCCCCCTGATATGTGTGCTAACCTTGTGGTTA
AGTACAACAAACGTCTGTCCGCTGTGCTTGCAAACAAAGGCTGTGCCACCAAGTATTAGG
TGCTTTTGGCTAGAGGGATCAAATACTTATTTCCCTCAATGAAATACAAATGAATTAAAA
TATTTTCTTTAAAGTTATTTTCTGGATTTTCTTTTTGATATTCTGTCTCTCCATGTTAGA
ACACATCTACCATTAAAAGTACAGAATGATCATGTCTTTATTAGTGGGCAAACCAACAAA
ATCAGCAAGGGATCAAATACTTTTTACTCTCACTG
>Mariner-21_ Dr#DNA/TcMar-Tc1 RepbaseID: Mariner-21_ DR
CACTGCTCAAAAAAAAAAATAAAGGGAACACTTAAACAACACAATGTAACTCCAAGTCAA
TCACACTTCTGTGAAATCAAACTGCCCACTTAGGAAGCAACACTGATTGACAATCAATTT
CACATGCTGTTGTGCAAATGGAATAGACAACAGGTGGAAATTATAGGCAATTAGCAAGAC
ACCCCCAATAAAGGAGTGGTTCTGCAGGTGGTGACCACAGACCACTTCTCAGTTCCTATG
CTTTCTGGCTGATGTTTTGGTCACTTTTGAATGCTGGTGGTGCTTTCACTCTAGTGGTAG
CATGAGACAGAGTCTACAACCCACACAAGTGGCTCAGGTAGTGCAGCTCATCCAGGATGG
CACATCAATGCGAGCTGTGGCAAGAAGGTTTGCTGTGTCTGTCAGCGTAGTGTCCAGAGC
ATGGAGGTGCTACCAGGAGACAGGCCAGTACATCAGGAGACGTGGAGGAGGCCGTAGGAG
GGCAACAACCCAGCAGCAGGACTGCTACCTCTGCCTTTGTGCAAGGAGGAACAGGAGGAG
CACTGCCAGAGCCCTGCAAAATGACCTCCAGCAGGCCACAAATGTGCATGTGTCTGCTCA
AACGGTCAGAAACAGACTCCATGAGGGTGGTATGAGGGCCCGACGTCCACAGGTGGGGGT
TGTGCTTACAGCCCAACACCATGCAGGACGTTTGGCATTTGCCAGAGAACACCAAGATTG
GCAAATTCGCCACTGGCACCCTGTGCTCTTCACAGATGAAAGCAGGTTCACACTGAGCAC
ATGTGACAGACGTGACAGAGTCTGGAGACGCTATGGAGAATGTTCTGCTGCCTGCAACAT
CCTCCAGCATGACCGGTTTGGCAGTGGGTCAGTAATGGTGTGGGGTGGCATTTCTTTGGA
GGGCCGCACAGCCCTCCATGTGCTCGCCAGAGGTAGCCTGACTGCCATTAGGTACCGAGA
TGAGATCCTCAGACCCCTTGTGAGACCATATGCCGGTGCGGTTGGCCCTGGGTTCCTCCT
AATGCAAGACAATGCTAGACCTCATGTGGCTGGAGTGTGTCAGCAGTTCCTGCAAGATGA
AGGCATTGATGCTATGGACTGGCCCACCCATTCCCCAGACCTGAATCCAATTGAGCACAT
CTGGGACATCATGTCTCGCTCCATCCACCAACGCCACATTGCACCACAGACTGTCCAGGA
GTTGGCGGATGCTTTAGTCCAGGTCTGGGAGGAGATCCCTCAGGAGACCATCCGCCACCT
CATCAGGAGCATGCCCAGGCATTGTAGGGAGGTCATACAGGCACGTGGAGGCCACACACA
CTACTGAGCCTCATTTTGACTTGTTTTAAGGACATTACATCAAAGTTGGATCAGCCTGTA
GTGTGTTTTTCCACTTCAATTTTGAGTGTGACTCCAAATCCAGACCTCCATGGGTTAATA
AATTTGATTTCCATTGATAATTTTTGTGTGATTTTTTGTTGTCAGCACATTCAACTATGT
AAAGAACAAAGTATTTAATAAGAATATTTCATTCATTCAGATCTAGGATGTGTTATTTTA
GTGTTCCCTTTATTTATTTTTGAGCAGTG
>Mariner-14_ Dr#DNA/TcMar-Tc1 RepbaseID: Mariner-14_ DR
CAGGGAGTGCAGAATTATTAGGCAAATGAGTATTTTGACCACATCATCCTCTTTATGCAT
GTTGTCTTACTCCAAGCTGTATAGGCTCGAAAGCCTACTACCAATTAAGAATATTAGGTG
ATGTGCATCTCTGTAATGAGAAGGGGTGTGGTCTAATGACATCAACACCCTATATCAGGT
GTGCATAATTATTAGGCAACTTCCTTTCCTTTGGCAAAATGGGTCAAAAGAAGGACTTGA
CAGGCTCAGAAAAGTAAAAAATAGTGAGATATCTTGCAGAGGGATGCAGTACTCTTAAAA
TTGCAAAGCTTCTGAAGCGTGATCATCGAACAATCAAGCGTTTCATTCAAAATAGTCAAC
AGTGTCGCAAGAAGCGTGTGGAAAAACCAAGGCGCAAAATAACTGCCCATGAACTGAGAA
AAGTCAAGCGTGCAGCGGCCAGATGCCACTTGCCACCAGTTTGGCCATATTTCAGAGCTG
CAACATCACTGGAGTGCCCAAAAGCACAAGGTGTGCAATACTCAGAGACATGGCCAAGGT
AAGAAAGGCTGAAAGACGACCACCACTGAACAAGACACACAAGCTGAAACGTCAAGACTG
GGCCGAGAAATATCTCAAGACTGATTTTTCTAAGGTTTTATGGACTGATGATATGAGAGT
GAGTCTTGATGGGCCAGATGGATGGGCCCGTGGCTGGATTGGTAAAGGGCAGAGAGCTCC
AGTCCGACTCAGACACCAGCAAGGTGGAGGTGGAGTACTGGTTTGGGCTGGTATCATCAA
AGATGGGCTTGTGGGGCCTTTTCGGGTTGAGGATGGAGTCAAGCTCAACTCCCAGTCCTA
CTGCCAGTTTCTGGAAGACACCTTCTTCAAGCAGTGGTACAGGAAGAAGTCTGCATCCTT
CAAGAAAAACATGATTTTCATGCAGGACAATGCTCCATCACACGCGTCCAAGTACTCCAC
AGCGTGGCTGCCGAGAAAGGGTATAAAAGAAGAAAAACTAATGACATGGCCTCCTTGTTC
ACCTGATCTGATCCCCATTGAGAACCTGTGGTCCATCATCAAATGTGAGATTTACAAAGA
GGGAAAACAGTACACCTCTCTGAACAGTGTCTGGGAGGCTGTGGTTGCTGCTGCACGCAA
TGTTGATGGTGAACAGATCAGAACACTGACAGAATCCATGGATGGAAGGCTTTTGAGTGT
CCTTGCAAAGAAAGGTGGCTATATTGGTCACTGATTAGTTTTTGTTTTGTTTTTGAATGT
CAGAAATGTATATTTGTGAATGTGGAGATGTTATATTGGTTTCACTGGTAAAAATAAATA
ATTGAAATGGGTATATATTTGTTTTTTGTTAAGTTGCCTAATAATTATGCACAGTAATAG
TCACCTGCACACACAGATATCCCCCTAAAATAGCTAAAACTAAAAACAAACTAAAAACTA
CTTCCAAAAATATTCAGCTTTGATATTAATGAGTTTTTTGGGTTCATTGAGAACATGGTT
GTTGTTCAATAATAAAACGATTCCTCAAAAATACAACTTGCCTAATAATTCTGCACTCCC
TG
>Mariner-18_ Dr#DNA/TcMar-Tc1 RepbaseID: Mariner-18_ DR
CCGTATTTTCCGCACTATAAGGCGCACCTAAAAGCCTTAAATTTTGTCATAAAACGGCCG
TGCGCCTAATAATCCGGTGCGCTTTATGTGTGCACGGAGTTCAAAAATCTGTAAAAATGT
TGTTGTGTGATTTCGGAAAGCGCTCCGCTTGATTGGCTGTCGGAGCATTTCCCGCCGACA
CAGAGACGTAAAACGTACACTCCGTATGCAGCAGCAATAAACCAATCAAAACCACATATG
TTTGTCTAATGATCCCCGAAAATGGCACCAGTGAAGAGACATGCTTACGAGGCACAATTC
AAACTACAAGCTATTAGTTACGCGGTTGTAAATGGGAATAGAGCAGCTGCGAAACAATTC
CACATTAATGAATCTATGGTTCGGAAGTGGAGGAAACAAGAAAATGAACTGCGCCAAGTT
AAGAAGACGAAACAGAGTTTCCGCGGGAACAAAGCAAGGTGGCCACAGTTAGAAGACCAA
CTTGAGCAATGGATTATTGAGCAGAGAACAGCCGGAAGAAGTGTCTCTACAGTCACCATT
CGACTGAGGGCAACAAAGATAGCACAAGACATGGGGATCGAACACTTTCAAGGAGGCCCG
TCTTGGTGCTTTCGTTTCATGAAAAGGCGCCATCTCTCTATCCGCGCACGGACTACCGTG
GCGCAGCAACTGCCAGCAGATTACAAAGAAAAGCTTGACATTTTCCGCACTTACTGCAGT
AACAAGATTACCGACAAAAAGATCCAGCCCAAACACATCACCAACATGGATGAGGTCCCT
CTCACTTTTGACATCCCCGTGAATCATACTGTGGAGAAAAAGGGGGCCAGCACGGTCTCA
ATACGCACCACGGGCCATGAGAAGTCGGCTTTCACTGTTGTTCTTGGTTGCCATGGTGAT
GGACAGAAACTACCACCTATGGTCATTTTTAAGAGGAAGACACTGCCAAAAGAAAAGTTT
CCAGCCGGAGTCATCATTAAGGCCAATCAAAAGGGGTGGATGGATGAGGAAAAAATGAAT
GAGTGGCTGAGAGAGGTGTACGTAAAGAGACCGGATGGTTTTTTCCACACATCACCGTCC
CTGTTGATCTGCGACTCCATGCGCGCCCATCTCACCGCTACTGTGAAAAACCAAGTGAAG
CAAATGAATTCGGAGCTTGCTGTCATTCCGGGAGGACTAACAAAAGAACTCCAACCGCTG
GATATTGGTGTAAACAGGGCGTTTAAAGTGAAGTTGCGAGCTGCGTGGGAGCAATGGATG
ACAGACGGCGAACACACTTTTACTAAGACTGGTAGGCAGCGCCGGGCGAGTTACGCCACC
ATATGTGAATGGATTGTGGATGCCTGGGCTAAGGTGTCTGCTTTAACTGTTGTCCGAGCT
TTCGCAAAAGCCGGCATCATTGCTGAACAGCCACCCGGCAATGAGACTGACTCCGACAAT
GATGAGAGAGAACCCGGCGTGTTTGATGACGAAACTGCCCAGCTGTTCAATTCAGACACA
GAAGATGAGGACTTTGATGGATTTGTGGGAGAAGACTGATTAAAAAAAATAATAATGTGA
GTGTATTGTTAAATAGTACAATAAAGTTCAACTAAACTATGTTAACTGTTTTGCTTCCAT
TACCTTTTTTTTGCAGACAGTGTATTTTAGCGTGCGCCTTATAATACGGTGCGCCTTATG
TATGGGTTAAGTACAGAAATAGACCCCGTAATTGAGACTGCGTCTTATAATCCGGTGCGC
TTTATAGTGCGGAAAATACGG
>Mariner-10_Dr#DNA/TcMar-Tc1 RepbaseID: Mariner-10_ DR
CAGTCAAGCCGAAATTATTCATACCCCTGGCAAATTCTGACTTGTTACTTTTATTCAACC
AGCAAGTTTTTTTGTTTTTACCGGAAATGACACAGGCTTCTCCCAAAAGATAATAAGACG
ATGTACAAGAGGCATCATTGTGGAAAAAAAAAGTATTTACCTTTGAACAAAAAGTGGCAT
GTCCAAAATTATTCATACCCTTTGCAAACTGTCACAGTCTATGGGAAAATCCAAAGTTCT
ATACCATTCCAAATAGTCCAAGCTGTTCTAAAGCATCCTAATTACCCTGATTCATTGGGA
ACAGCTGTTTTAATCAACTCAACAGGTGAAAAACAGAAGCTCTCTGCTGTTGGTTTGTGG
ACAGTCATGGCTAAGACAAAGGAGCTCAGTGAGGACCTGCGGCTGCGCATTGTGGCTGCT
CACAAGTCAGGAAAGGGCTATAAGACCATATCTAAATGTTTTGAAGTTCCAGTGGCTACA
GTGCAAAGTATTAAATAAAAAATACAAGATATTCCGCACTGTGAAAAATCTCAGCGGACG
TGGTCGGAAGCCAAAAGTGACACCTGTGCTGGCCAGGAGGATAGTGAGAGAGGTAAAAAA
GAATCCAAGGATCACCACCAAGGCCATCCTGATGAATCTGGGCTCTGCTGGTGGCAACAT
CTCAAGGCAGACAGTCCAACGGACACTGCACACCGCTGGGTTCCACGGACGCAGACCAAG
GAGGACACCACTTCTCCAGAGAAGGCACACAAAAGCCCGCTTGGCCTTTGCAAATGCTCA
TCTGGACAAAGAAGACTTCTGGTCTTCTGTTTTATGGTCAGATGAAACAAAAATTGAATT
GTTTGGCCACAATGATGTAGCCTTCATTTGGCGTAAAAAAGGAGAAGCCTTCAACCCTAA
GAACACCATCCCCACTGTCAAACATGGTGGTGGAACCTAATGTTTTGGGGGGTGTTTTTC
AGCCGGTGGACCAGGGAACCTAATCACAGTAAATGGCACCATGAAAAAGGAGCAATACAT
CAAAATTCTCAACAACAACATCAGGCAGTCTGCAGAGAAACTTGGCCTTGGGCACCAGTG
GACATTTCAGCACGACAACGACCCAAAACACAAGCAAAGTGGTGAAGAAATGGTTGGCAG
ACAAAAACATTAACGTTTTGCAGTGGCCCAGCCAGAGTCCTGACTTAAATCCAATTGAGA
ATCTGTGGAGGGAGCTAAAGATCAGGGTGATGGCAAGGAGACCCTCCAACCTGAAAGAGT
TGGAGCTCATCGCTAAAGATGAATGGGCAAAAATACCAGTGGAGACATGCAAAAAGCTGG
TCAGCAATTATAGGAAGCGTTTGATTGCTGTAATAGCCAATAAAGGCTTTTCTATTGATT
ATTGAGAAGGGTATGAATAATTTTGGACATGCCACTTTTTGTTCAAATGTAAATAAAAGC
TGAGAAATATTTTTTTTCCACAATGATGCCTCTTGTACATCATCTTATTATCTTTTGGGA
GAAGCCTGTGTCATTTCCGGCAAAAAAAAACTTGMTGGTTGAATAAAAGTAACTTAAGTC
AGAATTTGCGGGGTATGAATAATTTCAGGCTTGACTG
>DNA-TA-5_Dr#DNA/TcMar-Tc1 RepbaseID: DNA-TA-5_ DR 
CAGTGGTCCCTCGCTATAACGCGGTTCACCTTTCGCGGCCTCGCAGTTTCGCAGWTTTTT
TTTGTGCAATTTGACATGCTTCATTTATTTTTTTTACAGCGCATTGTGTTCTGCGTCCTG
ATTGGCTGTAGACCATTGTCAATCAATCTCCTCTGTGTCTCCTGTACAGTACAGAATGCG
TTCAGCTTGCCAAATTAACATAAATCTTCGATCGCTAGCAGTGTGAGTTYCAACAAGGAT
GCAAAAAGGGTTGTAACTGTCCGCAGCAAGACCATCGTAAAGGGGGTCGCACACCAGATG
CGTSGCGCCACGCAGCGCCATGCATTTTAGAATTGTAAACATAGGTTTATATCAGGGTAC
GCACACCGGCGCCGCAAGTCAGTGGCTGTCTGCGGTGCCCAGCTAYGACTCAGGACACTG
TTCATATTTCTGCCGCGCCACAGAGCGCCATCTGAATAATTTCATTTTAAATAACATGCG
AATGTGCGCATCCGGTGTGTGTTACTTCCAACTGTCATGTGCGCGGCGCATCCGGTGTGC
GACCCCCTTAAGGATGGAGTCTGCTTTAGCTTTGTGGATCAGTGACTGCAGGAAAAAGAA
CATTACGCTGGATGCCAACATTATCCGCACAAGCGCAAAAGCTAAAAAGCTTTATGAACC
TTTTGCTGACAGCGATGAATGTTTGCGCCTGACAACAGGTTTTGATCTTTGGTTTCATTC
TATAATACTGGACTTATTTTTCTACGAAAGTTTGAACTTTGAGAGTGTTTAAACAAGAGA
GAAAAGTGTGAAAATGTTAATGCCTGTCTGAGAAAAGTGTATAAAGTGTGTAGTGAGGGG
TTTTACAGCCTTAAAACATCTATAATAATTGTAAAAAATAAAGCTGACTACTTCGCGGAT
TTCGCCTATTGCAGGTTATTTTTAGAACGTAACTCCCGCGAATAACGAGGGACCACTG
>Mariner-11_Dr#DNA/TcMar-Tc1 RepbaseID: Mariner-11_ DR
CACTCAACAAAATATAAATGCAACACTTTTGTTTTTGCTCCCATTTTTCAAGATCTAAAA
CATTCTATGTACACAAAGGCCTATTTCTCTCAAATATTGTTCACACATTTGTCTAAATCT
GTTTGTGAGCACTTCTCCTTTGCTGAGATAATCCACCTCACAGGTGTGGCATATCAAGAT
GCTGATTAGACAGCATGATTATTGCACAGGTGTGCCTTAGGCTGGCCACAATAAAAGGCC
ACTCTAAAATGTGCAGTTTTATCACACAGCACAATGCCACAGATGTTGCAAGTTTTGAGG
GAGCATGCAATTGGCATGCTGACTGCAGGAATGTCCACCAGAGCTGTTGCCCGTGAATTG
AATGTTCATTTCTCTACCATAAGCCGTCTCCAAAGGTGTTTCAGAGAATTTGGCAGTACA
TCCAACCGGCCTCACAACCGCAGACCACGTGTAACCACACCAGCCCAGGACCTCCACATC
CAGCATCTTCACCTCCAAGATATCTGAGACCAGCCACCCGGACAGCTGCTGCAACAATTG
GTTTGCATAACCAAAGAATCTGCACAAACTGTCAGAAACCATCTCAGGGAAGCTCATCTG
CATGCTTGTCATCCTCATCGGGGTCTCAACCTGACTGCAGTTTGTCATCGTAACCGACTT
GAGTGGGCAAATGCTCACATTGATGTCTGGCACTTTGGAGAGGTGTTCTCTTCACGGATG
AATCCCGGTTTTCACTGTACAGGGCAGATGGCAGACAGCATGTATGGCGTTGTGTGGGTG
AGCGGTTTGCTGATGTCAACGTTGTGAATCGAGTGGCCCATGGTGGTGGGGTTATGGTAT
GGGCAGGCGTATGTTATGGACAACGAACACAGCTGCATGCTATTGATGGCATTTTGAATG
CACAGAGATACCTGACAAAAGATCCTGAGGCCCATTGTTGTGCCATTCATCCACAAACAT
CACCTCATGTTGCAGCATAATAATGCACWGCCCCGCACAATTCCTGGAAGCTGAAAACAT
CCCAGTTCTTGCACTGGCCAGCACATGTCACCCATTGAGCATGTTTGGGATGCTCTGGAT
CGACGTATACGACAGCGTGTTCCAGTTCCTGCCAATATCCAGCAACTTCACACAGCCATT
GAAGAGGAGTGGACCAACAGTCCACAATCAACAACCTGATCACTCTATGCGAAGGAGATG
TGTTGCACTGCGTGAGGCAAATGGTGGCACACCAGACACGACTGGTTTTCGAGAGAAATA
ACTTTTGTACATAGTCAGATCTTTGAGTTCAGCTCATGAAAAATGGGAGCAAAAACAAAA
GTGTTGCATTTATATTTTTGTTGAGTG
>Mariner-12_Dr#DNA/TcMar-Tc1 RepbaseID: Mariner-12_ DR
CAGTGGGTATAGAAAAGAATCACCCCCCTTCAAAATAWTTACATTTTGTTGCATTGTAGC
CTGAAATGAAGACAGACACAGTTTTGTTTTATCTAGGTGTAATTATTCAGTACAATGTAT
AACATCCATGTAAAAGATATAACACCAACATGTCAGAAAACAATCAACAAGCATAGAAAC
AGAATTCACTCAGTTGTGAAAAGGATCACCCCCCTCCTAAAAAATACTTGTAAACTCAAT
CAGATGTAGCTAATCACCTTCTTAACGACACACAACACAATTTAACTTTCATTGGTGGTC
AATTTGATCAGCTCAGCATGAAAATAGCTTTAGTGTAGCATTTCAACCCCAGGTAGTGCA
ACTGAAGCAAACCATCAACTATGGGTGGCAAGGCATTGTCAAAAGATCTCTGGGATAAAG
TTGTGGCCAGGCACAAGTTAGGGGATGGATACAAAAAAATCAAATGCTTTATCAATGCCT
AGAAGCACAGTGAAGTCCATTWTTAAAAAGTGGAATGTATTTGGTACAACACAGACCCTC
CCTGGATCAGGACGTCACTCCAAACTGGATGAAAGAGCCAGGAGGAAACTGGTCAGAGAG
GCAACCAAGAGGCCTACAACAACTCTGAAGCAGTTGCAGTATTTTATGTCAAAGAGTGGT
CATTGTGTGCATGTGACAACAATATCAACGATTCTCCCCAAATGTGGCTTGTGTGGGAGG
GTTGCACGAAAAAAGCCTCTTCTCAAGAAAAGCAACATAAAGTCACAACAGAGCTTTGCC
AAAACCCACCTAGAAGATTCCGAGGCCACATGGAAAAAAAGTGTCATGGTCAGATGAGAC
TAAAATTGAATTATTTGGCCTCAACACCATACGATATGTCTGGCAGAAATCCAATGCAGC
TCACCATCCAAACAACACCATTCCTACCGTAAAACATGGAGGTGGAAATATCTTGTTATG
GGGTTGTTTCTCTGCAGCAGGAACTGGAGCACTTGTCAGGATAGAAGGAAAAATGGATGG
GGCAAAATACCGACAAATTCTTGAGGAAAATCTGCTGCCCTCTGCCAGAAGGTTATCAAT
GGGAAGAAGGTTTACCTTCCAACATGACAATGACCCGAAGCACACAGCAAAACTGACCAC
ACCGTGGTTGAAGGAGAAAAAGGTGAATGTCCTGGCATGGCCAAGTCAGAGTCCAGACTT
AAACCCCATTGAAAATCTGTGGAATGATTTGAATACTGCAGTCCACAAACGGACACCATC
AAATTTAACTGAACTTGAACAGTTCTGCAAAGAGGGGTGGGCTAATATTGCAAAGTCTAA
ATGTGCAAAGTTAGTAGAAACGTATCCCAACAGATTAAAGGCTGTAATTAAAGCAAAAGG
TTATTCAACCAAACGCTGAAACAAGGGGGTGATCCTTTTTCCAACCCATTAATTTTGTTT
TTTATATGTAATTTTTTTCAGACATGTTGGTGTTATATCTTTTGGTTGGGTGTTATAAGC
TGCACTAAGTAAATACAGTTAGATTAAACAAAAATGTGTCTGTCTTCATTTCAGGCTACA
ATGCAACAAAATGCAACTATTTTGAAGGGGGGTGATTCTTTTCTATACCCACTG
>Mariner-16_Dr#DNA/TcMar-Tc1 RepbaseID: Mariner-16_ DR
CACTGCCCATCCAAAAAAAAAAAGTCACCACCTGGATTTAACTAAGCAAATAGGTAAGAG
CCTCCCATTGGATAATTACTGCATGGATGATTATGTTTCAGCTGGTAACAAGTTATTTAA
CCCTAACTGATGCAGAGAGTAGCTTCTCATTTCTTAAACAACCATGTCAGAAGACACATC
CTGTGGTCATGAAAAAGATGTTAATCTGTTTCAGAAGGGTCAAATTATTGGCATGCATCA
AGCAAAGAAAACATCTAAGGAGATTGCTGAAACTACTAAAATTGGGTTAAGAACTGTCCA
ACGCATTATTAAAAACTGGAAGGATAGTGGGGAACCATCATCTTTGAGGAAGAAATGTGG
TCAGAAAAAAACTTGAATGATTGAGATCACGATCACTTAAATCTGGTGAAATCAAATTAT
AAAAAAAAACAACAGTAGAACTCATAGCTATGTTTAATAGTGAAAGTAAGAGCATTTCCA
CATGCACAATGTGAAGGGAACTCAAGGGATTGGGACTAAACAGCTGTGTAGCCTTAAGAA
AACCACTTATCAGTGAGGCTAATCAGAAAAAAGGCTTCAATTTGCTAGGGAGCATAAAGA
TTGGACTCTGGAGCAATGGAAGAAGGTCATGTGGTCTGATGAGTCCAGATTTACCCTGTT
CCAGAGTGATGGGCACATCAGGGTAAGAAGAGAGGCGGATGAAGTGATGCACCCATCATG
CCTAGTGCCTACCATACAAGCCTGTGGGGGCAGTGCTGTGATCTGGGGATGCTGCAGTTG
GTCAGGTCTAGGTTCAGCAATGTTATGTGCCCAAAGAATGAGGTCAGCTGACTACCTGAA
TATACTGAATGACCAGGTTATTCCATCAATGGATTTTTTTTTCCCCTGATGGCACAGGCA
TATTCCAAGATGACAATGCCAGGATTCATCAGGCTCAAATTGTGAAAGAGTGGTTCAGGG
AGCATGAGACATCATTTTTACACATGGATTGGCCACCACAGAGTCCAGACCTTAACCCTA
TTGAGAATCTTTGGGATGTGCTGGAGAAGACTTTAGCAGCAGTCTGACTCTCCCATCATC
AATACAAGATCTTGGTAAAAAATTAATGCAACTCTGGATGGGAATAAATGTTGTGACATT
GCAGAAGCATATTGAAATGATGCCACAGCGAATGCGTGCCATAATCAAAGCTAAAGGCGG
TCCAATAAAATATTAGTGAATGTGTTTCTTTTTTTTTGGATGGGCAGTG
>Mariner-17_Dr#DNA/TcMar-Tc1 RepbaseID: Mariner-17_ DR
CAAACCCGATTCCAAAAAAGTTAGGACACTGTACAAATTGTGAATAAAAAAAGGAATGCA
ATAATTTACAAATCTCATAAACTTATATTTTATTTACAATAGAATATAGATAACATATCA
AATGTTGAAAGTGAGAAATTTTTAAATTTCAGGCCAAATGTTGGCTCATTTTGGATTTCA
AGACAGCTACACATTCCAAAAAAGTTGGGACAGGTAGCAATAACAGGCTAGAAAAGTCAA
ATGTACATATTAGGAACAGCTGGAGGACCAATTTTCCACTTATTAGGTCAATTGGCAACA
TGATTGTGTATAAAAAGAGCCTCTCAGAGTGGCAGTGTCTCTTAGAGGTCAAGATGGGCA
GAGGATCACCAATTTCCCCAATGCTGCGCCAAAAAATAGTGGAGCAATATCAGAAAGGAG
TTTCTCAGCGAAAAATTGCAAAGAGTTTGAAGTTATCACCATCTACAGTGCATAATATCA
TCCAAAGATTCAGAGAATCTGGAACAATCTCTGTGCGTAAGGGTCAAGGCCGGAAAACCA
TACTGGATGCCTGTGATCTTTGGGCCTTAAGACGGCACTGCATCACAAACAGGAATGCTA
CTATAATGGAAATCACAATATGGGCTCAGGACTACTTCCAGAAAACATTGTCGGTGAACA
CAATCCACCGTGCCATTCGCCGTTGCCAGCTAAAAGTCTATAGGTCAAAAAAGAAGCCAT
ATTTAAACATGATCCAGAAGCGCAGGCGTTTTCTCTGGGCCAAGGCTCATTTAAAATGGA
CTGTGGCAAAGTGGAAAACTGTTCTGTGGTCAGACGAATCAAAATTTGAAGTTTTTTTTG
GAAAACTGGGACGCCATGTCATCCGGACTAAAGAGGACAGGGACAACCCAAGTTGTTATC
AGCGCTCAGTTCAGAAGCCCGCATCTCTGATGGTATGGGGTTGCATGAGTGCATGTGGCA
TGGGCAGCTTACACATCTGGAAAGGCACCATCAATGCCTGAAAGGTATATCCAAAGTTCT
AGAACAACATATGCTCCCATCCAGACGTCGTCTCTTTCAGGGAAGACCTTGCATTTTCCA
ACATGACAATGCCAGACCACATACTGCATCAATTACAACATCATGGATGCGTAGAAGAAG
GATCCAGGTACTGAATTGGCCAGCCTGCAGGTCCAGATCTTTCACCCATAGAAAACATTT
GGCGCATCATAAAGAGGAAGATGCGACAAAGAAGACCTAAGACAGTCGAGCACCTAGAAG
CCTGTATTAGACAAGAATGGGAGAACATTCCTATTCCTAAACTTGAGCAACTTGTCTCCT
CAGTTCCCAGACGTTTGCAGACGGTTGTAAAAAGAAGAGGGGATGCCTCACAGTGGTAAA
CATGGTCTTGTCCGCAACTTTTTTGAAATGTGTTGATGCCATGAAATATAAAATCAACTT
ATTTTCCCCTTAAAATTATACATTTTTGCAGTTTAAACATTTGACATGTCATCTATGTTC
TATACTGAATAAAATATTGAAATTTGGAGCTTCCACATCATTGCATTCAGATTTTATTCA
CAATTGGTACAGTGTCCCAACTTTTTTGGAATTGGGTTTG
>Mariner-18N1_Dr#DNA/TcMar-Tc1 RepbaseID: Mariner-18N1_ DR
CCGTATTTTCCGCACTATAAGGCGCACCTAAAAGCCTTAAATTTTGTTATAAAACGGCCA
TGCGCCTAATAATCCGGTGCGCTTTATGTGTGCACGGAGTTCAAAAATCTGTCTAATCTG
GACAGTTAGAAGACCAACTTGAATGAATTCGGAGCTTGCTGTCATTCCGGGAGGACTAAC
AAAAGAACTTCAACCGCTGGATATTGGTGTAGACGGCGTTTAAAGTGAAGTTGCGAGCTG
CGTGGGAGCAATGGATGACAGACGGCGAACACACTTTTACTAAGACTGGTAAGCATGCCG
GGCGAGTTACGCCACCATATGTGAATGGATTGTGGATGCCTGGGCTAGGGTGTCTGCTTT
AACTGTTGTCCGAGCTTTCGCAAAAGCCGGAACAGCCACCCGGCAATGAGACTGACTCCG
ACAATGATGAGAGAGAACCCGGCGTGTTTGATGACGAAACTGCCCAGCTGTTCAATTCAG
ACACAGAAGATGAGGACTTTGATGGATTTTTGGGAGAAGACTGATTGAAAAAAATAATAA
TGTGAGTGTATTGTTAAATAGTACAATAAAGTTCAACTAAACTATGTTAACTGTTTTGCT
TCCATTACCTTTTTTGCAGACAGTGTATTTTAGCGTGCGCCTTATAATACGGTGCGCCTT
ATGTATGGGTCAAGTACAGAAATAGACCCCGTAATTGAGACTGCGTCTTATAATCCGGTG
CGCTTTATAGTGCGGAAAATACGG
>Mariner-19_Dr#DNA/TcMar-Tc1 RepbaseID: Mariner-19_ DR
CACTATATTGCCAAACGTTTTGGGACACCCCCTCCAAATCATTGAATTCAGGTGTTCCAA
TCACTTCCATGGCCACAGGTGTATAAAATCAAGCACCTAGGCATGTGAAACTGCTTCTAC
AAACATTTGTGAAAGAATGGGTCGCTCTCAGGAGCTCAATGAATTCAAGCATGGTACTAT
GATAAATTGCCACCTGTGCAATACTGTAAGTCCATTCATGAAATTTCCTCACTACTAAAT
ATTCCACAGTCAACTGTTAGTGGTATTATAACAAAGTGGAAGCAACTGAGAACACAACTC
AGCACAGAAAGTTAGGCCACATAAAATCACAACAAGAGGTCAAAGCATGCTGAAGTGCAC
AGATACAATTTCTGCAGAGTCAATAGCTAGAGACCTCCAAACTTTGTGTGGCCTTCAGAT
TAGCTCAAAAACAGTGCAGAAAGCTTCATGAAATACGTTTACATAGCCGAGAAGCTGAAT
CAAGCCTTACATCACCAAGAACAATGAAAGTGTGATCAGTGGTGTAAAGCAAACCACCAC
TGGACTCTAGAGCAGTGAGACGTGTTCTCTGGAGTGACCAATCACGCTTCTCTGTCTGGC
AATCTGATGGACAAGTCTGGGTTTGGCGGTTGCCAGGAGAACAGTACTTGCCTGACTGCA
TTGTGCCAAGTGTAAAGTTTGGTGGAGGGGAGATTATGGTGTGGGTTTGTTTTTCAAGGG
TTAGGCTTGGCCCCTTAGTTCCAGTGAAAGGAACTCTTAATGCTTCAGCATACCAAGACA
TTTTGGACAATTTCATGCTCCCAACTTTGTGGGAACAGTTTGGGGATGGCCATTTCCTGT
TCCAACATGACTGCACACCAGTGCACAAAGCAAAGTCCATAAAGACATGGATGAGCAAGC
TTGGTGTGAAGAAACTTGACTGGCCTGCACAGAGTCCTGACCTCAACCTGATAGAAACTT
TGGAATAAATTAGAAAAGAAACTGTGAGCCAGGCCTTCTCATCCAACATCAGTACCTGAC
CTCACAAATGCACTTCTAGAAGAATGGTCAAAAATTCCCATAAACACACTCCTAAACCTT
GTGGAAAGCCTTCCCAGAAGAGTTGAAGCTGCTATAGCGCAAAGGGTGGGCCAACTCCAT
ATTAAACCCTATGGATTAAGATTGGGATGTCATTAAAGTTCATGTGCATGTAAAGGCAGA
TGTCCCAAAACTTTTGGCAATATAGTG
>Mariner-1_Dr#DNA/TcMar-Tc1 RepbaseID: Mariner-1_ DR
CAGGTGCTGGTCGTATAATTAGAATATCTTCAAAAAGTTTATTTATTTCATTCAAGAAGT
GAAACTTGTGTAATGTATACATTCATTNCACACAGACTGANATATTTCAAGCGTTTATTT
GTTTTAATTTTGATGACGACTAAAAACGAAAAATTCAAAATAGAATATCGTGAAAAGGTT
CAGCATTGAAGACACCCGGTGCCACACTCTAATCAGCTAATTAACTCAAAACACCTGCAA
AGGCCTTTAAATGGTCTCAGTCTGGCTCTGTAGGCTNCACAATCATGGGGAAGACGGCTG
ACTTGACGGTTGTCCAGAAGACCACCATTGGAACCCTGCACAAGGAGGGCAAGACACAAA
AGGTCATTGCAAAAGAGGCTGGCTGTTCACAGAGCGCTGTGTCCAAGCACATTAATAGAG
AGGTGAAGGGAAGGAAAAGATGTGGCNGAAAAAAGTGTACAAGCAATAGGGATAACCGCA
CCCTGGAGAGAATTGTGAAACAAAACCCATTCAAAAATGTGGGGGAGATTCACAAAGAGC
GGACTGCGGCTGGAGTCAGTGCTTCAAGAACCACTACGCACAGACGTNTGCAAGACATGG
GTTTCAGCTGTCGCATTCCTTGTGTCAAGCCACTCTTGAACAACAGACAGCGTCAGAAGC
GTCTCGCCTGGGCTAAAGACTGGACTGCTGCTGAGTGCTCCAAAGTTATGTTCTCTGATG
AAAGTAAATTTTGCATTTCCTTTGGAAATCAGGGTCCCAGAGTCTGGAGGAAGAGCGGAG
AGGCACACAATCCACATGTTGCTTGAGGTCCAGTGTAAAGTTTCCACAGTCAGTGATGGT
TTGGGGTGCCATGTCATNTGCTGGTGTTGCTCCACTGTGTTTTATNAGGTCCAAGGTCAA
CGCAGCTCTATACCAGGACGTTTTAGAGCACTTCATGCTTCCTGCTGCCGACCAGCTTTA
TGGAGATGCAGATTTCATTTTCCAGCAGGACTTGGCACCTGCACACAGTGCCAAAGCTAC
CAGTACCTGGTTTAAGGACCATGGTATCCCTGTTCTTAATTGGCCAGCAAACTCGCCTGA
CCTTAACCCCATTGAAAATCTATGGGCTATTGTGAAGAGGAAGATGCGATATGCCAGACC
CAACAATGCAGAAGAGCTGAAGGCCGCTATCAGAAGCAACCCGGGCTCTCATAACACCTG
AGCAGTGCCACAGACTGATCGACTCCGTGCCACGCCGCAGTAATTCGNGCAAAAGGAGCC
CCAACTAAGTATTGAGTGCTGTGCATGCTCACACTTTTCATCTTCATACTTTTCAATTGG
CAAAGATTTCTAAAGTTACATTTTCCGTTTGTTCATTANCCGTAATCGAAATTAAAACAA
ATAAACGCTTGAAATATNTCAGTNTGTGTGGAATGAACGTGATACATTATACAAGTTTCA
CTTCTTGAATGGAATTAGTGAAATAAACGAACTTTTCGACGATATTCTAATTATATGACC
AGCACCTG
>Mariner-20_Dr#DNA/TcMar-Tc1 RepbaseID: Mariner-20_ DR
CAGTTTTTCTCAAATGCTAAAACACAAAAGCCAATCCTCTAAACCAAATGACCAGTTGTC
TAAACACATTTACTAAATCTAGCCATCATTTTCCAATATCATAAACACATTTCACATGAA
GACACAATTCACAAAACACAATCCTCCGTTCTCATAAATCTAAACACATTTTTCCTTGCT
AAAACACAAGTTGCAAAAGAACTCTGCTCATATTCTCAAATGAAAGCTCATGTGATGCAA
AATGCTTGCCACAGTCAGCAATATTAGAACACAATGAACACACCTGGCATCATTCATTAC
ACACAATGCCTCAAAATTGAAGACACTTGTTGCTAATGCTGTGACCACATGTATAAAAGC
AAGTTCAGAGTGCAAGTTTGCTGAAGATTCAAACAAACACAATGGATGAAGGCAGAGTCA
GGGGAAGAGGAATTCGAGTCAGAGGAGGGAGAAGAGCTGGCCATGGAAGAAGAGGAGCAG
GCCACAACGAGGAAGAGGAGGAGGCCAACAAGGGAGAGGAGAAGGTCCAGGAGGGAGAGA
AGTCCCCCCAAGACAACCTCGCACCATCATTACGGACGAGATGGAGCAACAGTCATTGAC
CATGTCAATATTACTCTTTGTGCGCCATGGGTTCGGAGGGGCTTGTCCACCGGCATGCTG
TCCTTGGGTCTTACAACACCCAATGTCTCCTCACTTTCCTAGAGGAGCTAAGAGACATCC
TCCTGGACCACCAACAACACCATCCTGGGCCCGCACATCACATTTATGTGATATTTGGGA
CAATGTCCGCTTCCACAGAAAAACCAAATCAGAGAGTGGTTCACACCAACAGTAACCACT
TTTTAAACGTCTTCTGCCACCCTACTCCCTTTCTTGAACCCTATAGAGGAGTTCTTCTCA
TCGTGGAGATTTATGACAGACAACCATACACTAGAGAGAACCTCCAAGGGCAAGAGCTGG
CCTGTGTTGACATCCCAGTGGAGGCCTTCCAAGGGTTGCCATTCCCGGTGTTTTTCCGCG
GTGCCTGGCAAAAGACAATATAGCCTGCGATGTGGATGAGGTGATGTGGCCCGATGCAGC
TCAGGACATGATGCTGCACAGTGATTGTGGTGTGAATAAAGTAAATAAAAAAACTTCACA
CCCTGATCATGTTTTCAAGAGTACTGTTGTGTGCAATAGATTCTGTTTTTGCATTGAGTT
GTGTTACAGTAGTGTACATGCAGTATTTTCTATAGATTTATACTCTTCATATGAAACTCA
CAAATCTAAATGCCTAATCCTCTGCAGAGATCTAAAAAGATCTGTTACTGTAAAGTTTCT
AAAAATATGCATTGGCAGTTATGAAACAAAGAACCTTCTCACAAATTGAGCATTGTGTTT
TCAATTGTTTTGCTGTAGTGTGTAATGATGTGTATAGTGTTTACATTTTTGAAAGCTTCG
AGCTGCTCTTTTGGTGTGAAAGTTTGAGTTTTGAAGTGAGAAGGTGTGGTTGTGTTTATG
TAGCTTTAGAAAAGGATGTTGTGTTTAGACATTGGGGAACATGGAGGAAACGTTTGTGAA
ATGTGTTTTAGCATTTGAGAAAAACTG
>Mariner-2_Dr#DNA/TcMar-Tc1 RepbaseID: Mariner-2_ DR
CAGGTATGTGCCAAAAAATAGAATATCGAGGGAAAGTCCATTTATTTCAATAATTTGTTT
CAAAAAGTGAAACTTGTGTGTTATATTAGTTCACTACACACAAAGTGAAATATTTCAAGC
CTTCATTTGTTTCAATTTTAATGATTATGGATTAAAGATGAAAAAAAACTCAAATCCAGT
ATTTCACAAAATTAGAATATCATGACAAAGTTCAACATTGTAGGCTCCCTGTGTCTCAAT
CTAGTCCGCTAATTAATGCAAAGCCTTGAAATTGTCTCAGTCTGGCTTAGTAGGCTTCAG
AATCATGGGGAAGACTGCTGACTTGACGGTTGTGCAGAAGACCATCATTGGAACCCTCCA
TAAGGAGGAAAAGTCTCAAAAGGCAATTGCAAAAGAAGCTGGATGCTCACAGAGTGCAGT
ATCTAAGTATATTAATAGTAAGAGGAAGGGAAAGTGTGGCTGGAAAGTAAGAAAAGGAAA
AAAGATAAAATGTCTGGAAAAGGTGCACAGGTATGACCGCAGCCTTGAGAGGATTGTCAA
GAAGGGGACTGAGGCTGGTGTCAGAGCATCAAGAACCACCACATACAGACGTCTGCATGA
CATGGGCTACAGCGTAGAATTCCATGTGTCAAGCCACTCCTGAACCAAAAAAAATGTTAG
AAGTGTCTGTGCTGGGCTAAAGAGAAAAAGTACTGGTCTGTTGCCCAGTGGTCCCAAGTC
CTCTTTTCAGATGAAAGCAAATTTTGTATTTCATTTGGAAATCAAGATCCCAGAGTCTGG
AGGAAGAGCAGAGACACAAAAGTCAAGCTGCTAAAGTCCAGTGTGAAGTTTCCACAGTCA
GTGATGGTTTGGAGAGCCATGTCATATGCTGGTGTGGGTCCATTGTCTTTTATCAAGTCC
ACAGTCAACGCAGCTCTATACCAGGACGTTTTAGAGCACTTCATGCTTCCTGCTGCCGAC
AAGCTTTTTGGAGATGATGATTTTATTTTCCAGCAGGACTTGGGACCTGCACACAGTGCC
AAAGCTACCAGTACCTGGTTTAGGACCATGGTATCCCTGTTCTTAATTGGCCAGGAAACT
CACCTGACCTTAAACCCCATTGAAAATCTATGGGCTATTGTCAAGAGGAAGATGAGGGAA
CAGAGACCCCGAAATGAGCTGAAGGCCGATATCAAAGCAACTTGGGCTACCATAACACCT
CAACTGTGTCAAAGGCTGATCGCCTCCATGCCACGCCGCCTTGATGCTGTAATTAGTGCA
AAAGGAGGCCCAACAAAGTACTGAGGACATAATACAGTACATTAACACACTTTTTTTCAT
CTTTAATCCATAATCATTCAAATTGAAACAAATGAAGGCTTGAAATATTTCACTTTGTGT
GTGGTGAACTAATATAACACACAAGTTTCACTTTTTGAAACAAATTATTGAAATAAATGG
ACTTTCCCTCGATATTTTAATTTTTGGCACATACCTG
>Mariner-3_Dr#DNA/TcMar-Tc1 RepbaseID: Mariner-3_ DR
CAGTTTTTTACAATGGCTATGACACTTTTTTCAATACATTTAACAAATTTGCTAAACTCT
TAACGCAGTTAGCACAACATCCGTCTTCGTGGGCTATACAATTAACACATTTCTTGTTGC
TTTAACACAAAATGCATCCAGTTAACACAAATTTAAAATGCTTAAACTTCTTTTACACAC
AAACACAACTAAGACCAAAACAATGTAATTTTAAAGTCAAATTTACAAATGCTTTCACAC
AGTATGTCAGAACAGATAACTTCATGTTCTAAACAGAACTTATATAGGCTAAAGTCAATT
GAAACACAAATATATTCCCTGTATTTTATTCCATCGCCAATGACAAACAGCTTATTGCAG
TTATGTAAATATATAAATCACAGCTGATTCCCATCTAGCAACCAAACTCAGGTGTTAAGG
TTTTTCCAATTACATGATCATATGTTATAAAAGAGGACTATTTGAGCTGATCTTGTGTGG
AAAAGGAACAATATACAGCAACACAAAGAAAGAAAGAAAGAAAGAAAGAAAGAAAGAAAG
AATGCCTGCACGAGGGAGAGGAAGACGAGTACCAGGACAAGGGAGAGGAGTGGGACAAGG
TAGAGGGAGAGGAGTGGGACAAGGACCAGGGAGAGGAGTGGGGCAAGGTAGAGGGAGAGG
AGTGGGGCAAGGTAGAAGGAGAGGAGTTAGAATGCGTGGTGGCGCTCAAAGAAGGACCAG
AGCTAGGGTAACTGATCAGATAAGAGCTACTATTATTGATCATGTCATAAACCACGGGCT
ATCATACAGAGAGGCTGGTGAACGAGTACAGCCAAATCTCAGCCGGGACACAGTGGCATC
CATTGTCCGCATTTTCAGAGAAACCAACAGGTAGGATATTGCTTCTCCTACAGTAAAGTG
TAACTAACCATTTACTGTATTAGAGTAACTGTATGCCTCCGGTCTCTAAAAAGTATCTGT
ATTTTGTCCCTCTAAGGATTCAACGTTTACCTCCCTCAGGGGGCAGAGGAAAGCTCCTGA
ATGAAGAACAGGAACTTGCTATTGTCAACATGGTGATTGCTGACAATGAAATAAAACTGA
AGGAAATTCAGTCCAGAGTTGTAGAGGACAACTTTGTCTTTGGGAATATTGCAGCAATTA
GCTTAACATCAATTTCTCGGACTCTAGCTAAACACAGAGTCAGAATGAAACATCTATACA
AAGTTCCTTTTGAAAGGAACAGTGAGCGCATCAAAGAACTCCGTCACCAATATGTCCAGG
TAAGGTTATGCAATACAGTCATTACTCTAATATACACAGTGTGTTTTGAAGTAAACTACT
CTATAAACCTGGAGTTCATTAGTACATAGTGTAAATGCTGTACTGTACATCTATGTGTCT
AATTACTTTCAGAGAGTCATGGAGTTGGAGGCCAATCAAGTCCCACATGAAATAATCTAT
GTTGATGAGGCTGGCTTCAACTTGGCGAAAAGGCGTCGCCGTGGGAGGAATATAATAGGC
AAAAGGGCCACAGTTACCGTGCCGGGCCAGAGAGGAGCCAACATCACCATGTGTGCCGCA
ATCTCCAACAATGGTGCACTCCTGCATAAATGTCAGATTGGCCCCTACAACACCGACCGC
CTTCTCCTGTTTTTAGAAGACCTGCATGAAAGACTGGTGCCAGAGGTGGAAAGGGGACAG
GTGGGAGACCACTTGCCTGTATATGTTATCACGTGGGACAATGTGGCATTCCACCATTCT
CGTGCAGTCACAGCCTGGTTTGACGCTAATCCAAGGATGATGTCCCATTTCCTTGCCCCT
TACTCCCCTTTCCTCAACCCTATTGAGGAGTTTTTCTCAGCCTGGAGATGGAAGGTTTTT
GACCATCGTCCACATGACCAAATGGCCCTCCTGGATGCAATGGATGCTGCATGCCAAGAC
ATCACAACTGAACACTGCCAGGGGTGGATAAGGCATGCCAAAAGATTCTTCCCACGGTGC
CTTGCCAGAGAAGATATTAGGTGTGATGTGGATGAGAACATGTGGCCAAATGCAGAAGAC
CGGGCAGAATAGAGGATTACTTTTTTTATTTTATTATAATTCCATTTTTTTCTGKTTTAT
TTTTGCAAATAAAGTCTGTACTGCAGCAATTCTGTTTCTGTATTTTTTTTTTTTTTTTAC
ATAAACTGTACATTTTATAAAGCTGCTCTGAGATGGTTGTTTTTTGTATTGAATTTCTGC
AGCAAAAGAAACAAAATGCATGCATTTACTAAACCCAACAACACAAAACTGTAAAGAGGC
TTCAAATATAAGGGCAGAGCTGACACATAAATAATGCAGTTTCTGTAATGTCAGCTGATG
ATAGTGTTTTTATTGTCAGTGTATTCTGATTGACTAAATGTTTCTGTTGGAAGAGAACAT
GTGTTAGTGTTTTGAACAATTATGTCATTTTGAAACATGTTTATAGTGTTTTGTTAGACA
TGGTGTAKTGTGTTCGTTTATTATTGTATTTTGAAAAGTAGTTTAGAGGTTTAGTTTATA
ATGTGTGATTTTGAGCATGAAATTAACTGTTTTGCCAATTGTGTGTTTTAGGTGTGTTGC
TGCGTTAAGAGTTTAGCAAACTTGTTAAATGTATTGAAAAAAGTGTCATAGCCATTGTAA
AAAACTG
>Mariner-4_Dr#DNA/TcMar-Tc1 RepbaseID: Mariner-4_ DR
CAGTACAGACCAAAAGTTTGGACACACCTTCTCATTCAAAGAGTTTTCTTTATTTTCATG
ACTATGAAAATTGTAGATTCACACTGAAGGCATCAAAACTATGAATTAACACATGTGGAA
TTATATACATAACAAAAAAAGTGTGAAACAACTGAAAATATGTCATATTCTAGGTTCTTC
AAAGTAGCCACCTTTTGCTTTGATTACTGCTTTGCACACTCTTGGCATTCTCTTGATGAG
CTTCAAGAGGTAGTCACCTGAAATGGTTTTCACTTCACAGGTGTGCCCTGTCAGGTTTAA
TAAGTGGGATTTCTTGCCTTATAAATGGGGTTGGGACCATCAGTTGTGTTGTGCAGAAGT
CAGGTGGATACACAGCTGATAGTCCTACTGAATAGACTGTTAGAATTTGTATTATGGCAA
GAAAAAAGCAGCTAAGTAAAGAAAAACGAGTGGCCATCATTACTTTAAGAAATGAAGGTC
AGTCAGTCCGAAAAATTGGGAAAACTTTGAAAGTGTCCCCAAGTGCAGTCACAAAAACCA
TCAAGCGCTACAAAGAAACTGGCTCACATGCGGACCGCCCCAGGAAAGGAAGACCAAGAG
TCACCTCTGCTGCGGAGGATAAGTTCATCCGAGTCACCAGCCTCAGAAATCGCAGGTTAA
CAGCAGCTCAGATTAGAGACCAGGTCAATGCCACACAGAGTTCTAGCAGCAGACACATCT
CTAGAACAACTGTTAAGAGGAGACTGTGTGAATCAGGCCTTCATGGTAGAATATCTGCTA
GGAAACCACTGCTAAGGACAGGCAACAAGCAGAAGAGACTTGTTTGGGCTAAAGAACACA
AGGAATGGACATTAGACCAGTGGAAATCTGTGCTTTGGTCTGATGAGTCCAAATTTGAGA
TCTTTGGTTCCAACCACCGTGTCTTTGTGCGACGCAGAAAAGGTGAACGGATGGACTCTA
CATGCCTGGTTCCCACCGTGAAGCATGGAGGAGGAGGTGTGATGGTGTGGGGGTGCTTTG
CTGGTGACACTGTTGGGGATTTATTCAAAATTGAAGGCATACTGAACCAGCATGGCTACC
ACAGCATCTTGCAGCGGCATGCTATTCCATCCGGTTTGCGTTTAGTTGGACCATCATTTA
TTTTTCAACAGGACAATGACCCCAAACACACCTCCAGGCTGTGTAAGGGCTATTTGACCA
AGGAGAGTGATGGGGTGCTGCGCCAGATACCTGGCCTCCACAGTCACCGGACCTGAACCC
AATCGAGATGGTTTGGGGTGAGCTGGACCGCAGAGTGAAGGCAAAAGGGCCAACAAGTGC
TAAGCATCTCTGGGAACTCCTTCAAGACTGTTGGAAGACCATTTCAGGTGACTACCTCTT
GAAGCTCATCAAGAGAATGCCAAGAGTGTGCAAAGCAGTAATCAAAGCAAAAGGTGGCTA
CTTTGAAGAACCTAGAATATGACATATTTTCAGTTGTTTCACACTTTTTTGTTATGTATA
TAATTCCACATGTGTTAATTCATAGTTTTGATGCCTTCAGTGTGAATCTACAATTTTCAT
AGTCATGAAAAAAAATAAAGAAAACTCTTTGAATGAGAAGGTGTGTCCAAACTTTTGGTC
TGTACTG
>Mariner-5_Dr#DNA/TcMar-Tc1 RepbaseID: Mariner-5_ DR
CAGTCCCTGACAAAAGTCCTGTCGCTTGTGTACAAATTGACTTGAAGTGTCACTGAAATA
TATTTCTAATCAAGATTTCTTTTCAAGAAATGGCACGTTTTAATCCCAACAGCTTTTGTA
ATAATGTTTCAGTGCAAAACGAAACTGTCAGAAAGTATTCTAATATTCCCAGCTTTGTAA
AGCCCATTGAGTCCATTTTTGTGAAGACATAAGTGTTGTCGCCTTGTCATATGAGCTTCA
CTTGTGACTAATAATGGACCAATTAGGTCTCAGGTGTGTATAAAAAGAACCCCAGTACAC
TAGTCCTTCACATCAAATGCAACTAGACCTCTGCAAAAATGCCTAAGTTTCACCCTGAGA
CTAGTCTTGATTATCAAGAGGCTGAAAACCAGATCCACTGCTGATGTGGCAGAAACCTTC
GAAGTGTCTCAGCGTCAAGTACAGAGGATAAAAAAAAGACTTGAAGAGACTGGAGATGTT
TTTTAAAAGCCCAGGTCAGGCAGACGCCTCAAGATAACTGCTCGAGAGGACCGTTTGTTG
GCTCGAAAATCTAAGGCCAGCCCATTTTCCACTGCTGCAGAGCTCCACGAGACCTGGTCA
CCTGAAGTCCCTGTGTCAACCAGAACAGTTTGTCGTATTCTGTCTCGAAATGGCCTCCAT
GGCCGAATCAGTGCCCAGAAGCCAGCACTAAACAAAAGACAATTGAAAAACCGTGTGGCA
TTTGCCAAGGCCCACTGCCTGCTAAATGGATGGACACTGGAAAAGTGGCAGAAGGTGGAT
TTTTCAGATGAATCTTCTGTTGAATTACACCACAGTCGCCGCAAATATTGCAGGAGACCT
ACTGGAGCCCGCATGGATCCAAGATTCACCCAGAAAACAGTGAAGTTTGGTGGTGGAAAA
ATCATGGTCTGGGGTTACATCCAGTATGGGGGTGTGCATGAGATCTGCAGGGTGGAAGGC
AACATCAATAGTCTAAAATACCAAGAAATCTTAGCTACCTCTTATATTCCCAACCATAAA
AAAGGCCAAATTCTGCAGCAGGATGGTGCTCCATCGCATACTTCCATCTCCACATCAAAG
TTCCACAAGGCGAAGGAGATCAAGATGCTCCAGGATTGGCCAGCCCAGTCACCAGACATG
AACATCATTGAGCACATGTGGGGTAGGATGAAAGAGGAAGCATGGAAAACGAAACCAAAG
AATATTGATGAACTCTGGGAGGCATGCAAGACTGCTTTCTTTGCTATTCCTGATGACTTC
ATCAATAAATTGTATGAATCCTTGCCTAACCGCATGGATGCAGTTCTTCAAGCTCATGGA
AGTCATACAAGATATTAAATGTGGATCTCACAGCACCACTACTTAATTTGCTGACATATT
WTTGTATTTGCAGTAAATTTGTTTGATTTTCGTACAGGCGACAGAACTTTTGTCTTGCCA
AAATTTGACCTTTCTGTTTTGATTAAATGATAAATCTTGTTTCAGTGAAACTAATTTATT
TCAGTGCATTAAACATAATTTGGGAGGGTTTTAGCTTTTCATATGAGCTCTTCCTAACAC
CAATKGATTAATTAAAAGTCAGGTTAATAGCAGGTGTTTCTACAAATTAGATAAGCGACA
AGACTTTTGTCAGGGACTG
>Mariner-8_Dr#DNA/TcMar-Tc1 RepbaseID: Mariner-8_ DR
CAGTGAGGTCAATAAGTATTTGATCACCCTGTGATTTTTCAATATCTCCTACTTAGAAAT
CATGGAGGGGTCTAGAATTTTTACCATAGGTGCATTTCCACTTCCAGATACAGAATCTAA
AAATAAAAATCCAGAAATCACTTTGGATGATTTTTTAACAATTTATTTGTAAATTAGTGT
GTCAAATAAGTATTTGATCACTTACTTTTCAGCCAGATTTCTTACCCTCAAAGACCTGTT
ATTTTGCTTTTAAATAGTTCAGCTACACTCTGCTCAAGATTTTAATTTAGTAGCACCTGT
TTGAAGTTGTTATCAGTCATAAAGACACCTGTGCACTCCACAATCAGTCAAACGTCTAAG
TAGCAACATAGGCAAAACCAAAGAGCTGTCAAAAGACACAAGAGACAAAATTGTAGACCT
TCACAAAGCTGGAAAGGGCTATGGGACAATTGCCAAGCAGCTTGGTGAAAAAAGAACAAC
CGTTGGAGCAATTGTCAGAAAGTGGAAGAGGCTAATGATGACCGTCAATGTCCCTCGGAC
TGAGGCCCCATGGAAGATCTTTCCTTGTGGGGTATCAATGATGCTAAGAATGGTCAAGAA
TCAGCCCAGAACTACACAGGAGGAGCTGGTCAATGCTGTGAAGAGAGATGGAACCACCAT
TTCCAAGGCTACCATCAGTAATACATTAAGACGTCATGGTTTAAAATCTTGCATCGCAAG
GAAGGTTCCTCTGCTTAAGTCAACCCATGTTTGAAGTTTGCCAGGGACCATCTGGATGAT
CCAGAGGAGTCATGGGAGAAAGTCCTGTGGTCAGAGAAAACAAAGTAGAACTTTTTGGTC
TTAACCCCATTCGTCGTGTTTGGAGGAAGAAGAATGATGAGTATCATCCCAATAAAACCA
TACCTACAGTGAAGCATGGGGCTGGAAGCATCATGCTCTGGGGTTGTTTTTCTGCACAGG
GGACAGGACGACTGCACTTTATAAAGGAGAGGATGAACGGGGCCATGTATTGTGAAATGT
TGGGCAAAAACCTTCTTCCCTCAGTCAGAGCATTAAAGATGGGTCGTGGCTGGGTCTTCC
AACATGASAATGACCCAAAGCACACAGCTATGAAAACCAAGGAGTGGCTCCGTATGAAGC
ATATCAAGGTTCTGGAATGGCCTAGCCAGTCTCCAGACCTAAATCCAATAGAAAATCTTT
AGAGGGAGCTGAAACTCTGTGTTGCCCAGTGACAGCCCCAAAACCTGACAGATCTAGAGT
AGATCTGCATGGAGGAGTGGGCCAAAATCCCTCCTGCAGTGTGTGCAAACCTGGTGAAGA
ACTACAGGAACCGTTTGACCTCTGTAATTGTTAACAAAGGCTTCTGTACCAAATATTAAG
CATTTTTGACTCAAGTGATCAAATACTTATTTGACMCACTAATTTACAAATAAATTGTTT
AAAAATCATACAATGCAATTTCTGGATTTTTATTTTTAGATTCTGTCTCTCACATTGAGA
AGGACCTATGGTGAAAATTCTAGACCCCTCCATGATTTCTAAGTAGGAGATATTGAAAAA
TCACAGGKTGATCAAATACTTATTGACCTCACTG
>Mariner-9_Dr#DNA/TcMar-Tc1 RepbaseID: Mariner-9_ DR
CAGTATGTCACAAAAGTGAGTACACCCCTCCCATTTCTGCAAATATTTATTTATAACTTT
TCATAGGACAACACTGCAGAAATGACTCTTTGACACAATGAATAGTAGTCAGTGTAAAGT
GTGTATAGCAGTGTAAATTTATTGTCCTCTCAAAATAACTACAAATACAGCCAATAATAG
CTGAACCCCTGGCAACAAAAGTGAGTACACCCCTAAGTGAAAATGTCAAAATTGAGCACA
ATTAGTCATTTTTCTTTCCCTGTGTCATGTAACTCATAAGTGTTACACTGTCTCGGGTAT
CCACAGATAGCAGGTGAGTTAAATTTGGTATAAAAGCTCTTCCACTCTCTCAACCAGGCC
ACTGAAAGTTCAACATTGCACCTCATGGCAAACAACTCTCAGAAGACCTGAAAAACAAAT
TGTTGCCTTACATAAAGATGGCCTAGGCTATAAGACGATAGCCAACACTCTGAAACTGTG
CTGCAGCACAGTGGCCCAGACCATTCAGTGCTTTAAGAGGACAGGTTCTTCCCAGAACAG
GCCTCGCCATGGTCAGCCAAAGAAGCTGAGTGCACGTTCTCAGCATCACATCCAAAGATT
GTCTTTGAAAAAACAGACGGATGAGTGCTTCCAGCATTGCTGCAGAGATTGAAAATATGG
GAGGTCAGCCTGTCAGTGCTCAGATCGTACGCCGCACACTGCATCAAATTAGTCTGCATG
GTTGTGGTCCTAGAAGGAAACCTCTTCTAAAGACGATGCAAGAAAGCTTGCAAACAATTT
GCTGCAGACATGCAAACTAAGGACCAGGATTACTGGAACCATGTCCTGTGGTCTCAGACC
AAGATAAACCCATTTGGTTCAGATGGTGTCAAGTCTGTGTGGCAGCAACCAGGTGGGGAG
TACAAAGACAAGTGTGTCTTGTCTACCATTAAACATGGTGGTGGGAGTGTCATGTTCTGG
GGCTGCATGAGTGCTGCTGGCATTGGGGAGCTACATTTCATTGAGGGAAACATGAATTCT
AACATGTACTGTGACATACTGAAGCAGTTCTCTCAGGAAACTGGACTGCAGAGCAGTGTT
CCAGCATGATAATGACCCCAAACACACCTCCAGGATGACCACTGGCTTGCTAAAGAGGCT
GAGGGTAAAGGTGATGGACTGGCCAAGCATGTCTCCAGACATAAACCCCATAGAACACCT
CTGGGGCATTCTGAAAAGGAAGGTGGAGGAGCACAAGGTGTCAAATGTCCACCACCTCCA
TGATGTTGTGATGGAGGAGTGGAAGAGAATTTCAGTGGCAACCTGTGAAGCTCTGGTCAA
CTCCATGCCCAAGAGAATTAAAACCATGCTGGAAAATGATGATGGCCACACAAAATATTG
ACATTTCACATTTTCACTTAGGGGTGTACTCACTTTTGTTGCCAGGGGTTCAGCTATTAT
TGGCTGTATTTGTAGTTATTTTGAGAGGACAATAAATTTACACTGCTATACACACTTTAC
ACTGACTACTTTTCATTGTGTCAAAGAGTCATTTCTGCAGTGTTGTCCTATGAAAAGTTA
TAAATAAATATTTGCAGAAGTAGGAGGGGTGTACTCACTTTTGTGACATACTG
>Mariner-N14_Dr#DNA/TcMar-Tc1 RepbaseID: Mariner-N14_ DR
CAGTGGTCCCTCGCCATAACACGGTTCACCTTTCGCGGTCTCGCAGTTTTGTGCAATTTG
ACATGCTTTTTTTTTTTTACAGCGCATTGTTGTTCTGCGTCCTGATTGGCTGTAGACCAT
TGTCAATCAATCTCCTCCGTGCCGTGTCTCCTGTACAGTACAGAATGCGTTCAGCTTGCC
AAATTGACATAAATCTTTGATCGCTAGCAGTGTGACTCTGAAGTGCTGTACTGTATGTTT
GCAAGTTTTCTCCCCAACAAACCCCATAATGTCGACGAAACATTCTGCACCGTCAAAGGC
ACCCACGGTAGCACCCAAAAGGCAGAGGAAGATGCTAACCATCGCACAAAAAGTTGGACT
TCTGGACATGCTAAAGGAAGGTAGAAGTTACGCGAGTGTTTAAACAAGAGAGAAAAGTGT
GAAAATGTTAATGCCTATCTGAGAAAATAGTGTAGTGAGGGGTTTTACAGCCTTAAAACA
TCTATAATAATTGTAAAAAATAAAGCGGACTACTTCGCGGATTTCACCTATTGCGGGCTA
TTTTTAGAACGTAACTCCCGCGATTAACGAGGGACCACTG
>Mariner-N15_Dr#DNA/TcMar-Tc1 RepbaseID: Mariner-N15_ DR
CAGGGTTTTTTTCAACCGCTAACAAGCATTGTGCAGTACTGAAGCCACAAGTTCAAAACT
GTTCACACAATCAGCCAAACAGGAGTCTATGCGGAGCAAACTGTGAATCATTTTTCATGC
TTTCACACAAAATGCATGCAATAAACACATTGTTCAAAATTCCAAACTTTTCTCATTCAT
ACTCTACAAGCAACATTTTCAGCACTTTTTTCGCATGCTAACAACATCTAAAATTCTAAA
TTGCAAATTCCATTCATTTTTGCCATATTATTTGAAATATAGAAATCTTACCACAAAATG
ACAATCATTACAAACTGATCGAATTTCAGCTGAAAGCCTACTCAGGATTCCTGCTTTAGT
GCATTAATTTTTTTTTTTTTGTAAAAAGGGATAGCTTGGAACTATTTTGTTAGGAAATAT
GGATAAAAACGTAATACAGGTTGGTAGGGAAAGAAGAGTGATAGATAGTGATAAAGATAC
TGACAGTGGGAGTGCATGGAGGACAGAGTATGTAATTATGTAAGTACAATACAATGTCTA
CATTTTCACATGTACCAACATTTTAAGTGGATTACAATACATGACAGAAATTGTTTTGTT
GTACGATCAAAGCTTGCCTCTCTAACTTGCAGTTTAGAAATGTTTTGAAAATTTAAACTG
ATTTTCACTGCACATTTTTAAAATCTTATCACACATTCTTTAGCACATTCAAGCAGTGAA
AATTACATTGTAGAAAATTCATTCAAATAAAATAAAAGAGTTTTTTCTGTAATGCTCCCT
GCTGTTAGTGTTTTTAGGTCAGTGTGTTATGAATGAAATGTATGTTTTCTGAATGAGAAT
TGTTGTCAGTGGTTTGGTGAAACAAGCTTATTTTGAGCCGTATTGAACTGTTGTGTTGGT
CTGAGTGAGTTTTGGAGGTGAGCTGAACTGTTTGGTCAAGAGTCATGTTGGTAATGCACA
CTGTGTGAACAGTTTTGAAAATGTGGCTTCAGTATTGCACAATGCTTGTTAGCGGTTAAA
AAAACCCTG
>Mariner-N17_Dr#DNA/TcMar-Tc1 RepbaseID: Mariner-N17_ DR
CAGTGGGTATAGAAAAGAATCACCCCCCTTCAAAATATTTACATTTTGTTGCATTGTAGC
CTGAAATGAAGACAGATACAGTTTTGTTTTATCTAGGTGTAATTATTCAGTACAATGTAT
AACATCCATGTAAAAGATATAACACCAACATGTCAGAAAACAATTAACAAGCACAGAAAC
AGAATCACTCAGTTGTGAAAAGGATCACCCCCCTCCTAAAAATTACTTGTAAACTCAATC
AGGTGTAGCTAATCACCTTCTTAACGACAAACAACACAATTTCACTTTCATTGGTGGTCA
ATTTGATCAGCTCAGCATGAAAATAGCTTTAGTGTAACATTTCAACCCCAGGTAGTGCAA
CTGAAGCAAACCATCAACTATGGGTGGCAAGGCATTGTCAAAAGATCTCTGGGATAAAGC
ACAAGTTAGGAGATGGATACAAAAAGGTGAATGTCCTGGCATGGCCAAGTCAGAGTCCAG
ACTTAAACCCCATTGAAAATCTGTGGAATGACTTGAATACTGCTGTCCACAAATGGACAC
CATCAAATTTAACTGAACTTGAACAGTTCTGCAAAGAGGGGTGGGCTAATATTGCAAAGT
CTAAATGTGCAAAGTTAGTAGAAACGTATCCCAACAGATTAAAGGCTGTATTTAAAGCAA
AAGGTTATTCAACCAAACGCTGAAACAAGGGGGTGATCCTTTGTCCAACCAATTAATTTT
GTTTTTTATATGTAAGTTTTTTTCTGACATTTTGGTGTTATATCTTCTGGTTGGGTGTTA
TAAGTTGCACTAAGTAAATACAGTTAGATTAAACAAAAACTGTGTCTGTCTTCAATTCAG
GCTACAATGCAACAAAATGCAACTATTTTTAGGGGGGGGTGATTCTTTTCTATACCCACT
G
>Mariner-N19_Dr#DNA/TcMar-Tc1 RepbaseID: Mariner-N19_ DR
CAGTTTTTTTCATTGTTTTGCCACAAATTTCAGAACCTGATGTCAATTTTCAAAACTCTA
GACACAAAACTCTAAACACTCACTACTTTTAACACAGACTCTCCAGTGTTCAAAACTCTG
CATGCTGCGTTCATTTCTTAAAGAAGTCTTGCATTTGCAGGATCATTGGTTCACATAATC
TTTATCATACAAATACTACAGGAACACAACTTTAGATCACCAGCACACAAGATGCACATC
GTTTCAATAAACAATCTTTAACAATCATTAAATATTGTTGTTTAAAATATATGATACAGG
TTTCATTATGGTTTATACATAAGTGTAGAGGGAACAGTACAGACAGTGGATACACTGAAC
TAGTTTTATTCATTCCATCATAATGTAGGTTTACTGTATTTTTTTTCTCACTGCACGTCC
CCATATAGAAAGCTGATATATGGCAACATATGCAAATTACAACTGTAGATTCCACATACT
GTATATAAAATGTCATAATAGTCAATAATTTGTCAAAATAGTGCAAAAATCTGTTTATAT
TTTTTTCAGCCATATGGACACATATACAAATTATAGGTAATATATATTGTAGAGGTAAAA
TATATAAMATAATAGATAATATATTTACGTAACATATATGTACATATTTGTAATTCTAAT
AGTTGAAAAAAATGGCAATATTTTGACATGTATAACATATTTTATATATGTAAAATTCAT
ATGAACTATTATGTCACATATGTAATTTGCATATATTTCTATATATCAGATTTCTATTTT
GGGATCTGTGTTTCCATCAGTCTGGTCTTGTGGATTTGGTCACAGGTTCTCCTCTACATC
ACAGTGGTGTTTTCATTACTCAAAAATCTTGGAAAGAACCTTCTGTCAATGTGAATCCAG
GCCTGACATTGGTCTGCTGTGATTGGGCTTTCTTACATACAGTACAGTAATGTCAAATAT
GAAAACATTGTCTGTAAAAGTGGTACATGGAACAAAGAAACCATAAATATGGAATAAGGA
TGAATAAAGATGAAATCTATAGATAATGTAGTCCAGTTGGGTCATCTTCTGTGGTAACTG
ATGTCATTTGATCTATCCTGAAACTTTCATCATCTAAACATGTAATATTGTACATCAGTT
TCCACGCATCAAGAGTAATGCAACAGTTATTTATCATTTTGAGTGCTTGTATCAGTTGAT
AATAACATCATGTTAAGTAAATGAATACGCATTTATTTCAAATGTAATGTTTGAGTTGCA
TTTTGAAATGGGATCAATTTGATGTTTAATTGTGTTATATTGAAAAGGTGATCTTAATGA
ACAAAGTATCTTTGACTTGTGTGTGTTGTATCCAAGCATTTGAAAAAAAGAGTTAAGAGT
TTTGCAAAAACGTACAATTTTGGCAACGGTTGTGAATTTTGTGTCTAGAGTTTTGAAAAC
TGACACCGAGTTCTGAAATTTGTGGCAAAACGATTGTAAAAAACTG
>Mariner-N1_Dr#DNA/TcMar-Tc1 RepbaseID: Mariner-N1_ DR
CACTCTCAGAAATAAAGGTACAAAATCTGTCACTGGGGCGGTACCTTTTCAAAAGGTACA
TTTTTGTTCCTAACAGGTCCTTAAAGGTACATATTAATACCTAAAAAGTACAAATGTGTA
CCTCACAGTACCTTAAAGGTACAAAAGTGAACCTTAAAGGTACAAAAGTGTACCCTAAAG
GTACTAATGTCCACCTGTATGGTACAAAAGTGTACCTTTTGAAAAGGTACCACCCCAGTG
ACAGATTTTGTACCTTTATTTCTGAGAGTG
>Mariner-N20_Dr#DNA/TcMar-Tc1 RepbaseID: Mariner-N20_ DR
CAGTACTGTGCAAAAGTTTTAGGCCAACATTAAATCTGTTGTTTTACTGATGGTATAATG
GATATATGTGACCCTTTACCACAAAACCAGTCATAAGTGTACATTTTTGTCAATTTTTTT
ATTGAGATTTATACAGGGTGAATAAATGATCTTTCAGTTGATGTATGGTTTGTTAGGATA
GGAGTTAGGTTAGGTTAGAGTTTGAATTATTTTGGTTTAATTGTTTAAGACATGTGAAAG
ACAATGTTGGAGAGAGGCTGTTTGTCCTGGTTTGAGCTGCATTTCTACCAGTGTTGTTAG
CAATATTGTCTGAATTGATGGAATTGTGAATGTTGAAAAGTACAGATAGGTTTTAATCCA
TTATGCCATTCCTTCTGGAAAGGACTTCAGTGGTAATAGTTTTCATTTTCAGCATGATAA
TGATCCGCTAATTGCAGTGAAATCCTATTTGGAGAAAGAAAACAGCTGATGAAACACAGA
CAGTCATGAAATGGCCTCCACAGGGTCCAGACCTGAATATTATAGAGGCTGTATGAGATC
ACCTGGACAGAAAAAGAAAGATATGACACTCTAAACCTAAAGAAGAACTCTGGAAAGTGC
TAAAAGAAGCCTGATATTACACAGCACATTATTTCAGAAAATGTCAGGACAATTAGAACA
AAACAGTTCAAGCTGTGCTTGGTGCCAAGGGAAGCCACATTAAACATAGACTTTTGCTTG
AAGAGGAAATGTTGTGCTGTTGTTGTTTTTTGTACATATTTCCTATATTTTCTGTTTGTT
TTTAATAAAGAGACTGATTGATTATATATTGTGCAAAAGTCTTAGGCCAACAAAGCTGGT
ATAGTGCTTAGGACTTTTGCACAGTACTG
>Mariner-N22_Dr#DNA/TcMar-Tc1 RepbaseID: Mariner-N22_ DRe
CAGTTTTTTTGGATTGCTTACACACTAAAATTAAAAGTAGTACACTATTAGCAAAACCTT
ACACACAAGTATCAAAACATCAGCCCATATTTGCACAACTATAAGCACATTGTCAACTTC
ACACTTGTTGCAAAACTCTACACACAGTGATTTGCAAAACACTAAACACACTTAACATAC
ATTACACACTAAAATCTATCATGAAGTCACTTCCTTGCAATACCAAAGCACTGACTGTCA
AATTACTGCACCGTCCAACCAATTGGTTCAACACAGTCGTCAGGTGTGCAAACACTTGTT
TGATTAATTGTAGACACACCAATCAGGTGTTTAAGCACTATAAAATGCCAGTTTCAATGA
AAACCATCAGGTCTCAATATCAACACTGGCACACACCATAAAAAAAAAAAAAAAAATATA
TATATACATATTCAAATGAAGCAAATTTATGGAGTGCCTTTCGAGCACAATTTCGAAAGG
GTGAAAAGACTGTGGCATGATTATGCAGAGGTATGTATTCACTTTAGCAGTGTGATCTTG
CATACTGTCTCATAATCTTTTACTGTACTGTAATACTAGATCTACACTGAACTACACAAT
TTTGCCTGACACTGTTCTTCAGGTAGTTTTACGAATGGATGGAGAGGAGATCCAGCATGA
GTTCGTTTACGTAGATGATGGTGTGTTCAACCTGACGAGAACACGGAGTAGAAGAAACAT
CATTGGCCACAGGGCTATAGTCAATGTCCCAGGGCAACGTGGGGGAAATATACAGTAACA
CTCTGTGCAGCCATTACAAAGAATGGGGTCCTCCACTGCCATGCCCATATGGGCCCTTAC
AACACAGCACATATACTTACATTCTTGGACCAATTGCACAACATAACAGCAGCAAATCAA
ATCGATCATACGCAATACATTGTTGTCTGGGACAATGTGTCTTTCCACCGTTCTGCTCTG
GTTCAGAACTGGTTTTAGCAACATCCACATTTTACCGTCCTATATCTTCCACCATACTCT
CCATTCCTCAACCCTATAGAAGAGTTTTTCTCAGCATAGTGGTGGAARGTATATGATCTT
CGTCTCCAAGCTGAGGTACCCCTCATCCAAGCCATGGAGGAGGCCTGTGACCAGATGGAG
GTAGCAGCAATACAAGATTCTACATTCAAGACACTTCTTTCCAAGGTGTCTTGCTAAGGA
CAACATTGCAATGTTGATAATTCTCATGCCAGATCCAGCTAGGCGAAGAGACAATGTCTA
ACTTACAGTTCAATACGTAAAGTGACATGTTACAGTACTTTGAATCTTCATGCCAACATG
TTGGACATGTTGAGGAATAAATGAGTTTCTTCAAGGTGCAACATTGTTCTTGAGTAGTGT
TTGGTGAATTTACTTTATATTTGTACTTTGTTGATGGTAGCCTACTCTAATCATAGGGAA
GTAGAAGTGCTAAAAGTGTTTTAGGTTTATCACAGCAGTGTGTAACTCGTGCAAACAGTG
TATAGTAAATGTGAAAATGTGTGTTTCTTATGGTAAAAAAGTGTGGTTTTTAAACATAAG
TCTATAGTTTTTATAAGAGTGTTTAATTATGCAAAGGATCTGTAGTGTTTTGCTAATTGG
GTGTGTGGTTGTGCTAATTGTGTGTACTGTTTTGAAAACACGGGCCCTGTTTTGAAAATC
GTGCTTAAGCAATCCAAAAAAACTG
>Mariner-N23_Dr#DNA/TcMar-Tc1 RepbaseID: Mariner-N23_ DRe
CAGTTTTTCTCAGTCGCTTTGGTGCATTTCTCACAACACTATTTACATTTGCACAACAGT
TAATGCATTTCTCAAAACAATTAGTCATTTGTGCACATCCTAGTAGCAGTTTCTCATTCT
TTTCAACAAATTGCGAATGCTTTTGGACATGCATCAATTGCTTTCATACAACTCTCTGCT
GTTTATAACATTATCATTTGCTTATGTCATGTCAGTCAAAATGAACTAAACTTGTAAATG
CTGAATAGTCATTCCATATAAAACTAATAGTCCTCATTTCATTACTTGAGTCATTACATA
CAAAAATGTTGAACTAGTTGTCAAAATCTGTCAAGCAAATTTTATAAAACAAATTTAAAT
CTTTATTTTCCTGAAAATGTCTTTAAAATTGAACAATTTGATGAATGATTTACAGACCTG
TGTATGTTGTAGGCTCAGTTCCAATATGTACTGCAATATTGTTTACAGTTGTGCACAGCT
CTACCTAAAGGGAGTTTATGTTTGTTGTAAATAAGGGTGTGTTTATTCTTTTGCACAATG
CTGTGAATAAATTAGGATTGCAAAGAGCAAATGCAGTAAAAATGTGAAACATACATATTC
AGTGTCTTGTACTCAGATACCTCACTAAATGCAGTGATGTCTAACTTTACTGTAGTTTTC
AAATGGCTGTGCAAATAGTATATAGTGCTGTCTTGAGCATTTTCAGGAAGTGTCACCAAA
ATCTGACTTTTTTTGCATTGAAAAAATTGTACAGAGTAAACTGTCATAATGAAAACATGA
CTAAGCCATTTGACTATCTTGTTCATAAACAATGGTGTCAGGACTTTTCATTTTGATGAT
ACTGACACTTTGATTGACATGAATACTTGCTTTTGAGGAATGAACTATCCATTTTGAGCA
TGTGACGCGCTTTTGCAGGTTATCAGCTAGGTTTTGCAGTTTGCACTAATTGTTTTGAGA
AATGCATTAACTGTTGTGCAAAAATGCACATAGTGTTGTGAGAAATGCACCAAAGCGACT
GAGAAAAACTG
>Mariner-N24_Dr#DNA/TcMar-Tc1 RepbaseID: Mariner-N24_ DR
CAGTTTTTCTCCATTGGTTTGGCTCATTTCTTGAAACAGAAATTACATTCTCAAAACAAC
ATGGACAAACCTCCAAACCACTTGGCAATTGTTCACAACAGAATTGAATTTCTCATTCAT
TTCATCAAATTGCAAATGTCTAAGTACATCTTTGCAAATGATTAAGTACAGATAGCCTAC
ATTTAGCACAATTTCCAAGTGAATAGATCTTGTTGATCTAAACTGATTGTTAATTCTCAG
TCTAATGGTTGTTCTCTCCAAAATGTGTCAGCGTCATTTCATTGTATAWGTCATTACATG
CACAATAGTCTGTTCAATTGTCAAAATTAGTCAAGACCATAATACCATGAATACCATACA
GTAGGTGAATCCTTGGAACATTTGATCATTGTAGGGGATGGTTGCGACATTCACGCCGTT
TCTTCCCTCGTTGCATCGCAAGGGAGAATACGCTGTGATGTGGACGAGAATCTGTGGCCA
CACAGACTACAGCATGTGGATGGTCAGGAGGGTGAGGACGGCAGACAGTGAAGAACTGTA
TGAAACTCCAGCTTTATTTATAGCACTCTASTTTTTTGTTTGTGTGTTTATATTACAGTT
TATTATGCTGTATACAGTTTCTTTTGCTCTGATATATGGAAGTTACTTTGTGTGTGGTTG
ATCATTACAATAAAAAAAAGGAGTTACCATTTCCTTGGCAGTATGAGTGCAATGTGTGAC
GTCAAACCTTGGAGGCTACTCTTACCCTAAAATCCTATTTCTTTTTTTCAGTTTTATACA
CAATTGTATTCTGTTAGCTAGACAAAAACAGTACAGTAACCATTGTCAATGAAGGACTGG
GCTAAGACTGTAAGGTGGACATGAGGGATATTTTAGTGGTCCTTTGCCATAATGACCAAA
ACATCTAAACATTTTGACTTGCAGTGCTTACACAATGCCGAAGGGACGAAGCATTTTGGG
GGCACTGACTGTTTAAATGAGAAGGAAATTTAGTTTTGACACATGAGTGAACTGTTTTGG
GAAAGGTATGAGCTTTTGCAAGTGAGCCGTAGTGTTGTGCCGAACCGTACACACTGTTTT
GCCAAATGATCTTAGAGTTTTGAGAATGTCATTTCTGTTTCAAGAAATGAGTCAAACCAA
TGGAGAAAAATATTTGCCATTTTTGTGGCACTGATTTTTATATGGGAAAGGAATTTAGTT
TTGATGCATGAGTGAACTGTTTTTGGAGAGATATGAGCTTTTGCAAGTGAGCTATAGTGT
TGTGCTAAACTGTAACACTGTTTTGCCAAATGATCTTAGAATTTTGAGAATGTAATTTCT
GTTTCAAGAAATGAGCCAAACCAATGGAGAAAAACTG
>Mariner-N25_Dr#DNA/TcMar-Tc1 RepbaseID: Mariner-N25_ DR
CAGTTTTTCTAGTTTGCTTTGACCTGGTTAAAGAAACTAGGTTCCTCTTCATTTTCATTA
TCACTATCCCAGCAGAGCAGAGGACCGGTCTTGCAAATGTGTAAACCCTTTCTCATTGGG
TTGACACATTTTCCCCACCATTTTTCCAAACAGTTAACACAGATGTCATTCAAGCAGTCC
AAACTCCATTGTTTTAGTTTTGGTAACCAAACAGAATCCATCTATTCCTAACTATTAAAA
ACTACCAACATCAGTATGAAATCACTGAAGCACCGGTTTGACACTCCTTCACACAAATCT
TCAATTAGCCATCATTCTGCAAACCTTATAAAAACGATGGAAGGTCTGTGTTGTTCTGTG
CCAGCATTGATGGAGGAGGTCAATATGGCTATGTCCTATACTCCCAATAGATTTGACTGT
TTTGACTGTATATTAGTTTACATGTGTTTTCTCTAATATTTACAGTATTTTATTACTTTT
GTCTGTTTTTTTTATATACAGTATTTCAGTTTTCAGCCACAGTTTGAAAAATGTCATGAA
TTCAATATATATTCAATCAAAGCACATCTTATTCTTGATCCAATTCTTTGCAAAAAGGCG
AATTTGACAGCCCAAATAGAGACAACAAATGCCATTGGCTATAAGCTACAATGGCAAGCA
ATGGTGGTGCATTTTGAGTTCTGTATTTTGTATTTTGTTGTCCATTGTGTAATGATTAAT
TGAAAGAGCTCATATACTTGTTTGCAAGTTGTGTWGTTTGAAGGTAAAACTAGCTTTTGT
TGCATATGTTAAATGTTTTGACACGATATGTGCCTTTTGCAAGCAAAATGTGTCATTTTG
ACCATGAGTGCCGCTGTTTAGGCCTGTGTGTTAACTGTTTTGAAAATGTGGAGTTTCAGT
TGACAACTGCATCCAAGCAATCGAGAAAAACTG
>Mariner-N26_Dr#DNA/TcMar-Tc1 RepbaseID: Mariner-N26_ DRe
CAGTTTTTCTCAGTCACTTTGGTCCATTTCTCAGATCAGAATTGAAATTCTCAAAACTCA
CCTGTTCAATCTTCACATCATTGTGTCACTTGTGCACATCAGAAAAGCAGTTTCTCATTC
CTTTATGAACAAGTTGCAAATGCTTTTGTACATCCATGCAAATGATTATGTGCAATTCTC
TGATGTTTCCTACATTATCAATTGCTTATGTCATGTTGATCAAAATTGTATTATTTTGGT
CTCTGTTGAATAGTCTCACCCCCCACAACATTTAATCGTTTGTTCATGGCATACATTTAA
AGTCTTTACATGCAAAATGGCTGAACAAGTTGTCATAATATTTTGTCATAATGCATTTTT
TTTCTATACATTTCCATTAGACTTTTTKTTCTAAATCTGTCTACAATTGGTAAATTTCTC
CCAGGTGAATCTTGACTTTTTCTAATGAAGGTGCATCTCAAAGGAGATTGTCCTATGTTC
ACATTTCTACTTTTGTTTTGTTTTTTTGTTCTGTGCAGTGCTGTCTTTTCCTTTCTGTAT
CACAATGACATGATCTGTCAACAAATTACAGTACAAACAGCAAAAATAAATAAATAAATA
AATAAATAAATAAAATAAAAATATTGCCCATAGTTTACATCAGAACACCCCTCCAGAGTA
CACTGTTATATTGACAACATGACTAAGTAATTTGACTGTCTTATCCATACACAATGACAC
AAGGACTTGTCATTCTGACGGCACTGACACGTTCATTGACACAGAAATTTAGTTTTGAGA
GATGAACTAAGGATTTTGAGCAAGAGACTGGCTTTTGCAGGTAATCCGTGGTGTTTTGCT
ATTTGTACGCGTTGTTTTGAGAAATGCACTTACTGTTTTGCAAATTTCAATTCTGATCTG
AGAAATGTACCAAAGCGACTGAGAAAAACTG
>Mariner-N27_Dr#DNA/TcMar-Tc1 RepbaseID: Mariner-N27_ DR
CAATTGCTTTGGCTCAATTCTCGATTGAATTTTTATTTTTCAAAACAATAAGTTTAGATC
TCTGAACAATTAGCTTATTGTTCACTTCAGAGTGGCATTTCTTATTGATTTAAGCAAATT
GCAAATGCTTTGGCGCATGTGTGCAAACAGTAAGTACAATTGTCTGTAGTTTGGACAAAA
ACTAATTGCATATGGCTTGTTGATCAAAACTGATGAGTCAATTCTCATTTAAACTGTCAA
ACTCTTCACAACTTCTCAATCATTTTTCATCGTGTAAGCCATCACACTCAAAACTATTTA
TTCAATTATCAAACATTTGTATACGCACGTTTACACCATAAATATCTGATATTGACATTG
TTTGTAATGTCTGCTAAATTGGTAAATGACCTCTAGTTGCAATACAATTTGAATCATCTA
TTTAACCAATCAAGTTTGGGAGCATATATACAGTACTGCAGCAACATTTGAGGTGGATCA
AAATGTTTCATCAAAGATGTCTAAAAACTATTTTCAATACCCACTCTTGTCTTATAGTAA
GACAATTTTGATTCACTTCAATACTATATATGTAGATACAATCACAATCACTACACTTTT
CCCTGAACTGCAGTAACATGCTTGTGGAAGAGCAATTGGAAGAAGTGTAATCTCTGGCAA
GGCCAACAAGAGCGACAGGATGTCCACCAAGAATAATTTTTTCATGGATGTATATTTTGT
AGTTTTTGGTGTGTATTTGTGGTAACATAAGAAATATGAAATATACAATACAGTAATTGG
ACAAGCAAGATTGCACTTTGCATGTAATACATTTGTACACAAATAAATGTACTGTATAAA
TACAAATGTTCATATTTTTTCTATGTACTATTCACTCTTCTCAACAAATATCAGATTTTT
TTTAAAACCTTAATTTCCATGGTTGACTGTCATGGTGAAAAAACAACTAATCATTTTGAG
CAGTGTGGCTCACACGATGACAAATACACTTTATGTTTTGGTGGCCTTGGCCAAATTACT
GACACAATAACTAGGTTTTGAAGCATGAATTAAAAATGTTTTGGGTGAGTAACTACATTT
TGCAGACATGCAATAAAGTTCTGAAGTTCCAGCAAACAGTTTTGAGATTTGCACTCACAG
TTTAGAGAATGTTAAGTCTGTTTCGAAAAATGTGCCAAAGCAATTG
>Mariner-N28_Dr#DNA/TcMar-Tc1 RepbaseID: Mariner-N28_ DR
CAGTTTTTCTCAATTGGTTTGGTACATTTCTCACATCAGAATTGAAATTCTCAAAAGTTC
TTGTTCAATTGTCACATCATCATGCCATTTGTGCAGATGAAAAAGGCAGTTTCTCATTGC
ATTGAACAAATTGCAAATGCTTTTGTCCATCCATGCAAATGATTGTGTACAATTCTCAGT
TTTTTCGTACATTATCAATTGCTTTTGTCATGCTAATCAAAATGCTTTGTTATAGGAATC
TATCAAATAGTCTCTTTCCCCAAAACATTTAGGCTATAGTTCATCATATAAGTCTTCACA
TGCAAAATGATTTACCAAGCCATCATAACATGTCAAGCATATATACATTTCCATAAGACA
TTTGTCCGTAAATATGATCTAAATTGGTAAATTCCTCCCAGGTGAATCTAGACTTTCTCT
AATGAAAAGAGTTGATCAACCAATGATCGACAGTTTTCTGAATGAGCTCAAGGGAGCATC
TCATGAACAATCTACTGGGGAGTATATAGGTAACCAGAGCACAATAGAAAGTTACAGCAG
ATTCCGCAGAGCATGGATTAGGCATGCAAGAAGATACTATCCACGCTGCCTTGCACGGGA
GGACAGTAGGTGTGACGTGGATGAGAATTTGTGGCCTAACAGACAGGAACGGGAAGAAGC
TGAAGATCAGGATTGAGATTAGAATTTGGGGAGTTGTTCATATTTTTTTGTTTACCTACT
GTATGACCTATGTTTATATTTTTGACCTATGTTTACTTACGTATTGTATTTCACCTTTGT
TATGTGCAGTGCTGTCTTTTTTTTTTCTTTACGCACTGCAATGTCAATGTTTGCCAATAA
AGAAGTCATTCTGTAAATGTGAATCTTGTCTTTTCCAATCAATCTTACACATATACATTA
TATGAGGTCAAATGTACAACACTTGTCATCACACCTAAACCACATTTTACATCAACATGT
CCCTTCAAAGTGCACTATTCAATTGCCAACATGACTAATGAATTTGACTGTCTTATCCGT
ACACAATGACACAATGATTAAACATTCTGATGGCACTGACAAGTATATTGACACAAAAAC
TTGCTTTTGAGGGATGGACTAAGGATTTTGAGCAAGAGACTGGCTTTTGCAGGTGATCCA
CGGTGTTTTGCTATTTGTTCAAACTGTTTTGAGAAATGCACTTGATCTTCTGCAAATTGC
AAGAATGATTGGAAAAATGTACCAAAGTGATTGAGAAAAACTG
>Mariner-N29_Dr#DNA/TcMar-Tc1 RepbaseID: Mariner-N29_ DR
CAGTTTTTTACAATGGCTATGACACTTTTTTCAATACATTTAACAAGTTTGCTAAACTCT
TAACGCAGCAACACACCTAAAACACACAATTGGCAAAACAGTTAATTTTATGCTCAAAAT
CACACATTATAAACTAAACCTCTAAACTACTTTTCAAAATACAATAATAAACGAACACAC
TACACCATGTCTAACAAAACACTGCAATCATGTTTCAAAATGAAATTATTGTTCAAAACA
CTAACACATGTTCTCTTCCAACATAAACATTCAGTCAATCAGAACACACTGACAATAAAA
ACACTATCATCAGCTGACATTACAGAAACTCCATTAGTTTATGTGTCAGCTCTGCCCTTA
TATTTGAAGTCTCGTTACAGTTTTGTTTTGTTGGGTTAAGTAAATGCATGCATTTTCTTT
CTTTTACTGCAAAAATTCTATACAAAACGAAGAAAAAACCATCTCAGAATTGCTTTATAA
AATTTACAGTTTATGTAAAAAAAAAAAAATACAGACACAGAATTTCTGCAGTACAGACTT
TTTTTGCAGAAGGACATCACTGCAAACAGAAAAAGCACCACAATTATAATAAAATAACAA
AGTAATCTTCTATTCTGCCCGGTCTTTTGCCACATGTTCTCATCCACATTATACTTGATA
TCTTCTGTGGCCCGGCACGGTAACTGTGGCCCTTTGGCCTATTATGTTTTTCCTACGGCG
ACATCCCCAGCCTTGTCAACATTGAAAATTTCATGTGGTACTTGATTGGCCTCTAACTTC
ATGACTCTCTGAAAGTAATTAGACACAGTGTATGCAAATGCTGTACTGTATATGTACTGT
ATGTACTAATGAACTCCAGGTTTAAAGAGTAGTTTACTGCAAAACACACTGTGTATAGTA
CAGTAATGACTGTATTGCATAATCTTACATGGACGTATTGGTGACAGAGTTCTTTGATGC
GCTCACTGTGCTCAMTGTTCCTTTCAAAAACCTCAAGAGTCCTCTATTAGAACATATGAT
CATGTGATTGGAAAAACCAAAACAAGACATGAGTGTGCTTTCTAGATGGGAATCAGCTGT
CATATATATATATATATATATATATATATATATATATATATATATATATATATATATATA
TTTTTTTTTTTTTTCCAGTTGCCAATGAGAAATAGCATATTGCGGTTATATAAATAAATA
AAGAAATATATAGACACACATAAACAGCTGTTCTAATTGTGAATAGACACACAAATATAT
TCCCTGTATTTTATTCAATTGCTAATGAGAAACATCATATTGCGGTTATATAAATAAATA
AATAAATGTATATATATATATATATATATATATATATATATATATATATAAAATAAATAA
ATGTTTCTACATATATATGGCAATAAAATGAATAAAATACAGGGAATATATTTGTGTTTC
AATTCACAATTAGAACAGCTGTTCACTTTGACTTTATCCTATATAATTTCTGTTTAGAAC
ATGGTGTTATCTGTTCTGACATACTGTGTTAAAGCATTTGTAAATTTGACTGTAAAATTA
CATTGTTTTGTTCTTGGTTGTGCTTGTGTGTAAAAGAAGTTAAAGCATTTTAAATTTGTG
TTAACTGGATGCATTTTGTGTCAAAACAACAAGAAATGTGTTAATTGTATAGCCYACGAA
GACGGATGTTGTGCTAACTGTGTTAAGAGTTTAGGAAACTTGTTAAATGTATTGATAAAA
GTGTCATAGCAATTGTAAAAAACTG
>Mariner-N2_Dr#DNA/TcMar-Tc1 RepbaseID: Mariner-N2_ DR
CACTCTCAGAAAAAAAGGTACAAAATTGTACCTTTTAGGGTACAAATGGCCCGTCACTGG
GGTGGTACCCTTAAGGGTACAAATTTGTACCTCTATTTAAAGGTACAAAATTGTACCTTC
TACATTTGTACCCTTTAAGGGACAATTTTGTACCCTAGACACTGAAGGTACAAAAATGTA
CCTTTTTATATTATATAGTATTTTCAGGGTACTGACCCAGGCATTTTGATCCTTTGGTGA
CTGCATGCACAAATAAATAAATAAAATATTTTGGTTCACAGATGTCCATTTTTATTTATT
AATGTAGAAATATTTCATTACAACTCACAACTGAATGTGTTAAGAAATAAAATTACACAG
CAAGTATAAAGCAGACATGTAAAACAGTAAAAAGAACAATTTAGATAACGAATAAAAACT
AAATAATCTACACTTAATACAAAGACCACAAGAATACTGTTTAAGATTTATAAACACATT
ACACAGGCTACATCAAGTACTGCACTTTATAAAGTCCAAAGTATTTGTCTTTAGTCAGAA
TACTCGGTCATAATAAATAATTTGTCATCAACATTTTCTCTGAATTTCAGAATGAAGGCA
ATGTTTCTCTATAAATTGCTTCAACAGTGCAGAAAAYCAAATACATCAGTAGCCTCTTCC
TCAACATCAGTAGATTACTCCTCATCATCCTCAAGTGGAGTTGTAATTTGTTGTAACACA
ATATGTGTTTATGCTTTTGATAAACATGACATGTAAAGCACTCATATCTGGAAAATGTTC
TTTGATAGTCATTAGGACCACAAGTTATTTAAAAATTTGCTTTATGCATGAATGATAGCA
GTGTGCTGGATTAACTTGATGATTGTGATTATCCCAAGAGCATGTAGAGAAACAAAAAAC
AAGGTTGATCACTCTGGTAACTGGAGTAGATCGAGGCTTGTCACCGTCCACCGTTCATTC
AAAACATTCCACTGCAGAAACATCAAGGTGTTCTTCTAATAAGATGGATATGTCAAAAAT
GTATATTCGTCCACATCATTAGCCCGGCCAATCGCAATCCCATCAACTCTGAAGACTGCC
GTGACTCGTCTTGTTAACACAGTTGTCCAGTCGGTGGCCTCCTCCTGTACTTGAACTGTT
GGATGTGGTGAAGATGGTTCACTGTAAATGACAAAGCAATAATTACATTAATATCAGTCA
CTCTATCACTGATGAAGAGAAAATCAACATGCATAGAAAGTAAAATAATTAATATTCACT
GATTAAAAAAAAAAAAAAAGTATCACAGATTAAAAGACTAATATAAATTTCATTCATTCA
TTCAATTTCTTTTCGGCTTAGTCCCTTTATTAATCTGGGGTTGCCACAGTGGAATGAACC
ACCAACTTATCCAGCATATGTTTTATGCAGCAGATGCCCTTCTAGCTGCAACCCAGTATT
ACGAAACATCCAGACACACTTATTCACACACACATTTATACACTACAGACAAATAAGCTT
ACCAAATTCAGCTATAGCGCATGTCTTTATACTTGTGGGGAAACCGGAGCACTTGGAGGA
AACCTTCACGAACACTGGAAGAATATGCAAACTCCTCACACAAATGCCAACTGACCCAGC
CGAGGCTCGAACCAGCGACCTTCTTGCTGTAAGGTGACAGCACTACCCACTGCGTCATCC
TAATATAAAGAATATCAAGCATTATAAAATGCATTTATCACAGCATATACTAAACAGAAA
ACAACATACGCACCGGAGCACAACGAAATGTTGAAGTGTCTCGCTTAACAAGGCTGGCAA
CATGAGAAGTGCTGCTGTAAAATCAATTCCTGGAACATAAGATGTGGCATACAAACAAAT
ATGAATGAATCCATCCAAAGCTAGAATTTAATAATATTAATCAAGTGGAGAAAGTTTAGA
AAGAGTACCTTAGAAGTCAGGTCCATAGCATTCTTCAGTTGATCTCTCATCTTTCGATGA
AAACCTAGAAAATAATTTTAAACATGTGGGTGTACATTTATTGTTGTTTGTAAGTAAAAA
CCTACAAATTTAAAATAGTATGTAAGCCATTAAAACCATGGTATAGATAATGAGACATAC
TTACATCTTGTAACTGAGCCATGCTTTCATATGACATGCCTTCATTGGTCTGATGCTGTT
AGGCTGCATTCTGTTGTTCAATCTTGTCCTGAAAGACAATTGGAAACTTCAAAAACTTCT
GGAAAGCAATAAGATAAAGCAATAACTATTTACTTATTTTGAGATATTAATAAAATAGGT
AAAATAGCTCAAGGTACCAGTTTCAGAACAGATGAGACAAATTATTACATTAAAGAACAA
AGTATAACTTAAAACGTCGATTTATACAACATGGTATGTTAATAATTCTACATTAACATA
AGTATAACGTTAAACGATAGTAAAGCACCAACAATTCTGGACATGAGAGTTTGTGGACAC
TCCTCAACATTAATGTAACTTAGACACTGAAACGAAGATATGTACAAGCATACACACGCC
ACGTTTGTAACTAGCCACGTTTACATAATCAGTCGCTTTGTCGGTGACAAAATTGTGATT
TTTCTTCACAAAATGGCGGTGTAACTTATATAACCGTCTAAAATTACATTTCAGCGGTCA
ACCGTGGCTAGAAAAATGGCCTCAAAATATAAAACATTATCGATAATTACAAATTTCCAG
TATTAATAACAAAATAACAAAAGGTTTTATATCAAGGTATATGAAGACTTTAGTCGCGCG
AGCTCCGGGCCACACCGCACATTACTCACGGGTCACGGCCCGATTCCGGTGCACGGATAC
GGCAGCGTCGGCTCGCTTCTGCCGCCGCAACTGGCCCGAGTGTATTTTGCTATTTGGGTT
GCGATTATATTCCGCCGTGGCAACACTTATTAATAAAGCAGTAACGTAACGTAAGATATA
AGGCGCGAATACGTAACGTAGGCGATAAAGGGAACTTTTACACCGAGAAAACTAACAGCA
TATAGTACTCACCGTCTATAACGTTATGTCCCTCGGTGACTTCGATATCACATTGTATTA
ACTTCTTTAATAAGCTGCAGACATCTTAGCAAACTCCATCCTGCAGGCCAGCCCGGAGCA
CTTAAAGCGGGGGAAAGCCGAGACCCGAGAGTCAGACAAAATCAACAGAACACGGCTTCA
CATGTAAAAATGAGACTGAAAATATATCTTTAATACATTCTTACCTGAAAAGTGTGGACT
CCAAAATAGACTTTTCTTTGAAAAGCGTGCGAAGTTCTGTGTAAACAGCCAGCATACTCG
ACGGACCGCCTCAGTAACAAACACTACTATAACGTCTCAACAAGCCAAATTCTTAAAGAG
ACAGCAACATCACCACCTGTATGAAGATGCTGTCACTCTGCATGGTTCTTATTCTACATC
CCATAAACTATAGGGTCTTAAACAGTAAGCAAAGACCAGTATTTACGTTTTTAATGATTA
AAATTACATTCAATTATAAATTAAATTATTAACATTTTTGAGAAAAAAATGTAATTTAAA
TACATGAAAAAAATTTTATTATTAAAATATTTAATTCAATCAATTTATTTATTTATTATA
TTTTTAAATTATGTATTTTAGTATTAATGTTTAGTATTAATACATTTAAATTAGTGTTAT
ATAGTGTCTTGATCTTATCATGAGCTGAGGGTACAATTTTGTTCCTATAGGGAAACAAAA
TATATAATTGTACCTTTAAAGGTGCCAAATTGGTCCTTTACGGTACAATTTTGTATCCAA
ATGTGCTATAAAAGGTACAAAAATGTACCTTTCAAACCTAAATCTGGACATTTGTACCTT
TATAGCCCATTTGGGTACAAAATTGTACCCTAAGGACCAATATGGGACCTTTAAAGGTAC
AATTTTATATTTTGTTCCCTCTAGGAACAAAATTGTACCCTCATTGTACCTTTTTTTCTG
AGAGTG
>Mariner-N30_Dr#DNA/TcMar-Tc1 RepbaseID: Mariner-N30_ DR
CAGTTTTTACAGACGCTAGGACACATTTCTCAATACTTAGGTCACTTTTGCAAAACTCTT
CACACAATTCTCCTAACCGACTTTCAGCTTGGCAAAGC---AGTTCATTTCACATT----
-----CAAAATGCACTACAACTACCAAAACACTTTATTCAGGTCTCAAATAAACTCATTC
TTCCAGAACA-CTAGCAAAGGTTGACAGCCGACAAACACACTTTGTCACCCACAAAACAA
TGACCTAAAAAACACTAACAACATGT-----AGCATTACACAGTGTTTTCTTGTGTAAAA
CAAGGACAC---ATCTCTGTTTATAATTGCAATATATATTG--TTTATAACTGCAATATA
TGTTACTGGAATGAATCAGACATGATGCAGAATTCCTCAATATTTTATGTCGTTTATTTA
TTTTTATTTTTTTCAACTAAGTAATTCCAAAATACAAGAATTTGTATAC-ACACCATCCA
CTGATACAG---ATACAATAGTAATGCTAATCTGGCTGGTTAAACTGCATTTTTAGATTT
GAAATATGTTTCAATAAAATATTGCTGTTGAATTTTGCTGTCTTATTCAGTTTTGCATTA
TGTTATTGTTTTGAACATAAGTTTAACAGTTTTGAAAACAGTATGTAAGCACGTGCAAAA
TGTCCTGTACGTACAAAGATTTTTGGCAGTTGTTGTGTCTGAGTGAGAAAAGAATTCATG
AAATTTGAGAGATGTAGTCATTG-AATGCATTTTGTGCCAAAACAATGATAATTGATCCT
CAGTTTAGCCCACATAGACTTCTGTTGTGCTCACTGTGTGAAGAGTTTTGCAAAAGTGAC
CCAAGTATTGAGAAATGTGTCCTAGCGTCTGTAAAAACTG
>Mariner-N31_Dr#DNA/TcMar-Tc1 RepbaseID: Mariner-N31_ DR
CACTACCGGTCAAAAGTTTGGGGTCAGTTTTTTTTTTTTTTTTTTTTTTTTAAAGAAAAT
TATTCTGTTCATCAAGGTGGCATTTATTAAATGTAAAAAAAAAAAATGTTAAATTGTTAA
ATATTTATTAAATATTTAAATAACTGCTTTCTTATTGTATGTAGTTTCAAATGAAATTAT
TACTCCAGTCATTATTGCTTTTATTACTATTACCATTAATAATAATAATAATAATAAATA
ATAATAATAATAAAATTATATAATAATATAATAATTAATATTAGAGTGATTTCTAAAGGA
TCATGTGACTCTGAAGACTGGAGTAATGAAGCTGAAAATTCATCTTTAAAATCACTGGAA
TAAATGATTAAATTAAATTATAAACTACTTTTGAACAGTTATTTTATAGTGCAATAACAT
TTCACAATTTTACAATTTGTACTGTATTTTTGATTAAATAAATGCAGCCTTGGTGAGCAG
GAGAAGCTTATTTTAAAACATTTAAAAATCCTACTGACCCCAAACTTTTGACCGGTAGTG

>Mariner-N32_Dr#DNA/TcMar-Tc1 RepbaseID: Mariner-N32_ DR
CAGTGCCTATAGAAAATCATCATACCCTGTGAAAATCTATACCTTTACTCACATTACACC
CTGCTTTCAAAAACCTTCGGGATAAAGTTGTAGAAAGGCACAGGTTAGGAGAAGGCTACA
AAAACATTTCAAAGGCTGGAAAGTTATTTGGAATGTGATTTGATTTCAGGCTGTATGACA
AATAAAGTCATTATTTCAAAGGGGTATGATGATTTTCTATAGGCACTG
>Mariner-N33_Dr#DNA/TcMar-Tc1 RepbaseID: Mariner-N33_ DR
CAGTTTTTTTCCAATTGTTTACACACAATTACTTGTACTTCAGACACAATGACTACAACA
TGTAACTGATGCACCAACCCCCTGAACCAATTCTGCTAAACTACAAGCACAATTCCTGCT
TTACACTCAAATTGCAGGTTTAAAACACACTTTTTTCAAAACACTACACACAATTCTCTG
CATTTTGCACAATTTTCATGCAGAAAATCTTTTGTTTTCACAAGGAACACACTGTCATTC
ACAATTGTAAAGTCAGTTGTCCTACTTTGCATACTAACTCATCACATGAGTAAACACCTG
TCACACAGAATTGCAATTTAGAAATCAGAGCTCATCTGGTTCACAACTAGTTTACTGCCC
ACCCATGTTTTTTAGTTGTTTATCTCCCCCTCCATATTCTCCATTCCTCAAACCTATTGA
GGATTTTTTTTTCTGCCTGGAGATGAAAAGTGTATGACCGAAATCCACACACACGTATAC
CCCTTCTCCAAGCTATAGCAGTTGATGCTTTTCGTGGCTGGATTCGCCATGCAAGGTGAC
ATTTCCCCCACTGCTTGGCCAGACCAAAACAGAAAAGAGGATGCAGTATAGCTGTTTTTT
TTTATTTTTTTATTTTTTTTTTTTTTTACTGTGACTGTATTCAGTAAATACTTCTGTTGA
TGGTATATGTAGACCACGTTATCTGCAACTTTGTGTTGGTTGGGATGAACACTGTGTACA
CTGTATTTGTGGGGAAAATACAGTAAAATATATTTGGTATTTGTTTGTTTTGTATAAAAA
CAATATTCTGAAATATTTTACAATGCACTTCTGTAGGCCTTACTGTCTGTAGTAAAGTGT
AACACTGAACAAAAAAAGGCTTACAGAAAGTCATTATGATGAATGGAGAAGAAGTGGTCA
TAGTGTTTTACATTAAGCACATCAGTGTTCAACTGATCTTATGAATGTCTATTCATGTGA
TGGCTTGTGTGTGTCATTTGAAAACAAAATACCATTTTGAGAAGAAATCACATTGTTTTG
AACGTAGAGTTTCATTTTGCAGAAGAATTGAAGAGTTTTGCCCAATGTGTGTGTGTGTTT
TGTGATTTGTGTGTAGAGTTCTGACAATATGAGACCTGCTTTCAGAAAATGTGTGTAAAC
AATTGGAAAAAAACTG
>Mariner-N34_Dr#DNA/TcMar-Tc1 RepbaseID: Mariner-N34_ DR
CAGTTTTTTCCAACTGCTTACACACAAAATCTTTTCATGTCACACAATTTCTGAAACATC
TCACTCAAAATGCAAAACTACACAGCAAATCTCCAAAACCAGAAGCTATTTCTCAGCCTT
GAACTCAGTTTTCAATTGCATAAAACACTTTTTTTAAAACACTACACACAATTCTCTACC
TAAAACACAAAAATCTAACAGGAAGCCACTTGCTTTCCTTTTCCAAACACAACCAATCAA
AATGCTACACTTATTCACCAGGTCACACACACACACACACTCCTCAAATGTGGAAACACT
AATTTCTTAACTGATCACTAACCAATCACTGCTTTACTGTAGTAAGGCCTATAAATAGGT
CAAAGGTGATAGGACACTGGGCTGTTCTGGTCCAAAAAAAAAAGTTTGCACCCATCCACA
ATTTGTAGTTTTGTACCTACCGCATATTCACCTTTTCTAAATCCTAAATTCTTCCTTTAG
AAAAGAATAGAGGAATTCTTCTCAGCCTGGCTCTGTAAAGTGTATGATGGCCAACCCTAT
GCCCGCATGACGCTTCTCCAGGCAATGGACGCTTTTCCCCCCAGAGACCCCCCACACACA
ATTGTGTTCTTTACTGTATTCTAAAGAATATACTTTTGCTTTACATATGTTTTTTTTTTA
TTATTTTTCATTTTTACATACAGTATGTTTATTGGTTTTTTTGTATGCTACTGTATTACA
CCAGTAATGTTTGGCCTAATAAATATTTTCTGTTTCTTCATGTCATTGGTGTTTACAGTG
TACCTGTTACTCCTCTCAGCAGATTACTTTCACTGTAGAACATTGTATTGAAATGTAGAT
ATAAGCCTATTAAAGAGCAAAGAGCTTTAGATTTAGAACAACAGTGTTTACATGGTATAT
CCAAACATTTACTATTATGAAAGAAGTGTTTGCCATTTGATGCAAATGCTTCATTCTGAC
ATGTGTTTATGGCATTTTGAATGCAGTGTTACATTTTGAAGGAGATGTGAGGCATTTTGC
ATTTTGTGTGTGCAGTTTTGAGAATTGTGTGTAGAGTTTTGAAAAAAGGTGACACTGTTT
TGAAAATGTGTGTAAGCAGTTGGAAAAAACTG
>Mariner-N38_ DR#DNA/TcMar-Tc1 RepbaseID: Mariner-N38_ DR
CAGTTGAAGTCAGAATTATTAGCCCCCCTGAATTATTAGACCGCTTGTTTATTTTTTCCC
CAATTTCTGTTTAACGGAGAGAAGATTTTTTTCAGCACATTTCTAAACATAATAGTTTTA
ATAACTCATCTCTAATAACTGATTTATTTTATCTTTGCCATGATGACAGTAAATAATATT
TGACTAGATATTTTTCAAGACACTTCTATACAGCTTAAAGTGACATTTAAAGGCTTAACT
AGGTTAATTAGGTTAACTAGGCAGGTTAGGGTAATTAGGCAAGTTATTGTATAATGATGG
TTTGTTCTGTAGACTATCGAGAAAAAATATAGCTTAAAGGGGCTAATAATTTTGTCCCTA
AAATGGTGTTTAAAAAATTAAAAACTGCTTTTATTCTAGCCGAAATAAAACAAATAAGAC
TTTCTCCAGAAGAAAAAATATTATCAGACATACTGTGAAAATTTCCTTGCTCTGTTAAAC
ATCATTTGGAAAATATTTTAAAAAGAAGAAAAAAATTCGAAGGGGGCTAATAATTCTGAC
TTCAACTG
>Mariner-N42_Dr#DNA/TcMar-Tc1 RepbaseID: Mariner-N42_ DR
CAGTTTTTCTCAATTGCTAAAACACTAAAACCCATTGGCTGAACTAAGTTCTCAGTTGCC
TGACCTCATTTAGCTAATTGTGCAGTCTGTTGTCAATACCTTAAACCATTTCACATGGTA
AAACACAATGTGCAGATCTTACTTAGACTTTTCAGCAAAACTCTAAACACTTCCATTTTC
AAAACACATTCTGCACTCTAATGCACATGTCATCCATACTGGTAAACACAAGTAGCAACA
ATCAAATACAAATAGAGAAAAGATGTCATTGATTAAACACAACCACTCAAAATTGATGTC
ACGTTTTTCAAATGATGTGACACAACCGATATAAGCAAACAGGTTGTTGAAGGTGGGAAG
GAGAGTGTCTAAGCATGGTTAGAAGAAACAATGTGAGAGGATGAGTGCAATGGGCAGTTT
ATGAACTTGTACCTCCCTCCATACTCGCCTTTCCTGAATCCGATTGAGGAGTTTTATGGA
AAGTGTATGATAGACAACCCTACACCAGAGTAGATCTGCTGCAAGTCATGGATTTAGCAT
GTGGTGATATAGGTGAGGAATCATGTCAGGGCTGGATATGGCACACAAGAGGCTTCTTCC
CCCATTGCTTCAGGAGAGACAATATTGCGTTGGTGTGATGTCGACGAAGTGTTCTGGCCT
GACTCAGCCCAAAGACAAAAGAAGCAAATTGATCACGTTTCCACCTTTGATTTTTGTCCC
TTTTAGTATTGTATACTGTAGTACAGTGCATTGTAGGCTGTATACTGTACAATGAACAAA
TTGTATGGCCCTGAACATTGAGATTAAAAATATTCTCCCTGAGAACTATGTTTTGAACAA
TGTGTTTTCTGTTTTGTGTTGTATTGTTTACTGACTGCTTGATAGTGTATATCATTTTGA
TCACTTTGTTTATTATTTGAGAGCAGTGCTTGATTTTGAACACAGGTAAAACTGTTTTGA
AGCAAAAGTTTCTATTTTGCAAGAGAAGTCAGAGGTTTTGTTAATAGTGCTTGAAGATGA
GGTTTTGTGTTTAATGGTGTAAGAAAATGGAGCAAGGGTTCAAATTGTGTTTTAGCAATC
GAGAAAAACTG
>Mariner-N45_Dr#DNA/TcMar-Tc1 RepbaseID: Mariner-N45_ DR
CAGTTTTTTTTTCCAATTGCTAACACACTAAAATGACATGCACAGCACAATTATTTAAAC
TGACACACAGAGAGCAAAACTTCTTCTCAAGTCTCCAAAAGTCTTCAAAACACATTTTCT
GCTTTACACACATTTTGCATTTCAAAATGAAACTTTTTCTTTTAACTGCACTGAAAACAG
TTCTCTGCATAAGACACAACACTCTGACATAAAGTCAAGTCACGTTTGCCATTTCAAAAC
ACTGCCATTCAAAATGACACTACATGAGCTAATTGGCCAATTACATGTGCCACCTGGCCA
AACACCTCAATGGTTAATTGTTAACACTTCAATCAGGATGTAAGGCACTATGAAAAGACC
ACAGGTGAGAACCTTTTTTTTTACAACAACAATGGAAGACATTGCAGAGAGAGGAAGAGG
AAGAGGGAGGTTGAGAATAAGAGGGGGAGGAAGAGTGAGAGGTAGGGGTAGAGCAGGTAG
AGGACTTCATGGCCAAAGAAGACAAACACTTTCAAATGAAATCAGAGCAACCTTAGTAGA
TCATGTCATCAACCATGGGCTGACAATGCGTGACGGCTGGACAGAGAGTGCAGCCAAACT
TGAGTCGTTTTACTGTCGCCCTGTCATCCGGACCTTTAGACTGGAGAACAGGTAACCAAA
ATTTCATGTAGTACACATGTATATACCCATGTATTGGGGACACCTTTTACTTAGTGTATG
ACACAGCCATTCATGAACTGTACAAGTTTCCTGTACAATGTACTCTACTGTGAGGGAAAA
ATTTAGCCTGCATTGTCCAAGCCCTATATATAAATAAATAATAATAAATATAAATATAAT
AATAAAAAATAAATATAAATAAAAAATGTTGCAACAGCATGTGTGTGTATCTGCAAATAT
TTATGTGCATGTGAACAATCTGATACATATTTTAGTATTATGGCAAAGCATTCTAAAGTT
GGGGGTGCTTTTCATTATGCCCAACAGTGTGTTGGTTAGGCAAAAATCTGGTAATATAAT
GAAGTGTGTGCCATTTCATGCAAACGTTTGATTTTGATAATGCTATGTGTAGTTTCGGTT
GCAGTGCTTCATTTTGCAGGATATATGAGGTATTTTGCAGTTTGGGTGTGTGGTTTTGTG
AATTGTGTTAAGTATTTTGATAAAACCAGACTAGTTTGAAAAATTGTGTGTTAGCAATTG
GAAAAAAAACTG
>Mariner-N46_Dr#DNA/TcMar-Tc1
CAGGGTGGGCCATTTATATGGATACACCTTAATAAACTTATTGGGAATTTCACAAGAAAA
ACAATGGTGTGCTTGGTTTTAAACGTAACTTTATTCTTTCATGAGTTATTTACAAGCCCC
CTCACATATACTAATGTGCCACAAACAGGACGTTAATATCACCAACCATTCCCATTTTAT
TAAGGTGTATCCATATAAATGGCCCACCCTG
>Mariner-N47_Dr#DNA/TcMar-Tc1
CAGGAGCTGTCACTGGGGCAGTACCTTTTCAAAAGATACATATTTGTACCCAAAGAGTCC
ACAGTGGTACCTCAAAGGTGCATATTAGTGCCCAAATGTACCTAAAAAGTACCTTTGAGG
TACCATTATGGACCCTTCAGGTACAAATATGTACCTTTTGAAAAGGTACTGCCCCAGTGA
CAGCTCCTG
>Mariner-N48_Dr#DNA/TcMar-Tc1
CAGTGCCTATAGAAAATCATCATACCCCTTTGAAATAATTACTTTATTTGTCATACAGCC
TGAAATCAAATCACATTCCAAATAACTTTTCCAGCCTTTGAAATGTTTTTGTAGCCTTCT
CCTAACCTGTGCCTTTCTACAACTTTATCCCGAAGGTCTTTTGAAAGCAGGGTGTAATGT
GAGTAAAGGTATAGATTTTCACAAGGTATGATGATTTTCTATAGGCACTG
>Mariner-N49_Dr#DNA/TcMar-Tc1
CAGTTGAAGTCAGAATTATTAGCCCCCCTTTGATTTTTTTTTTCTTTTTTAAATATTTCC
CAAATGATGTTTAACAGAGCAAGGAAATTTTCACAGTATGTCTGATAATATTTTTTTTTC
TGGAGAAAGTCTTATAAAATATCTAGTAAAATATTATTTACTGTCATCATGGCAAAGATA
AAATAAATCAGTTATTAGAAATGAGTTATTAAAACTATTATGTTTAGAAATGTGTTGAAA
AAATCTTCTCTCCGTTAAACAGAAATTGGGGAAAAAATAAACAAGGGGGCTAATAATTCA
GGGGGGCTAATAATTCTGACTTCAACTG
>Mariner-N50_Dr#DNA/TcMar-Tc1
CAGTTGAAGTCAGAATTATTAGCCCCCCTGTTTATTTTTTCCCCAATTTCTGTTTAACGG
AGAGAAGATTTTTTCAACACATTTCTAAACATAATAAGTTTGTTCTGTAGACTATCAAAA
AAAAATATAGCTTAAAGGGGCTAATAATTTTGACCTTAAAATGGTTTTTAAAAAATTAAA
AACTGCTTTTATTCTAGCCGAAATAAAACAAATAAGACTTTCTCCAGAAGAAAAAATATT
ATCAGACATACTGTGAAAATTTCCTTGCTCTGTTAAACATCATTTGGGAAATATTTAAAA
AAAAAAAAAAAAATCAAAAGGGGGCTAATAATTCTGACTTCAACTG
>Mariner-N51_Dr#DNA/TcMar-Tc1
CAGTTGAAGTCAGAATTATTAGCCCCCCTTTGATTTTTTTTTCTTTTTTAAATATTTCCC
AAATGATGTTTAACAGAGCAAGGAAATTTTCACAGTATGTCTGATAATATTTTTTCTTCT
TAAGAAAACCTGCTAGTTAACCTAATTAACCTAGTTAAGCCTTTAAATGTCACTTTAAGC
TGTATAGAAGTGTCTTGAAAAATATCTAGTCAAATATTATTTACTGTCATCATGGCAAAG
ATAAAATAAATCAGTTATTAGAAATGAGTTATTAAAACTATTATGTTTAGAAATGTGTTG
AAAAAATCTTCTCTCCGTTAAACAGAAATTGGGGAAAAAAATAAACAGGGGGGCTAATAA
TTCAGGGGGGCTAATAATTCTGACTTCAACTG
>Mariner-N52_Dr#DNA/TcMar-Tc1
CAGTTGAAGTCAGAATTATTAGCCCCCCTTTGATTTTTTTTTTCTTTTTTAAATATTTCC
CAAATGATGTTTAACAGAGCAAGGAAATTTTCACAGTATGTCTGATAATATTTTTTCTTC
TGGAGAAAGTCTTATTTGTTTTATTTCGGCTAGAATAAAAGCAGTTTTTAATTTTTTAAA
AACCATTTTAAGGACAAAATTATTAGCCCCTTTAAGCATTTTTTTTTTCGATAGTCTACA
GAACAAACCATCATTATACAATAACTTGCCTAATTACCCTAACCTTAAAAATATCTAGTA
AAATATTATTTACTGTCATCATGGCAAAGATAAAATAAATCAGTTATTAGAAATGAGTTA
TTAAAACTATTATGTTTAGAAATGTGTTGAAAAAATCTTCTCTCCGTTAAACAGAAATTG
GGGAAAAAAATAAACAGGGGGGCTAATAATTCAGGGGGGCTAATAATTCTGACTTCAACT
G
>Mariner-N53_Dr#DNA/TcMar-Tc1
cagttgaagtcagaATTATTAGCCCCCTGAATTATTAGCCCCCCTGTTTATTTTTTCCCC
AATTTCTGTTTAACGGAGAGAAGATTTTTTCAACACATTTCTAAACATAATAGTTTTAAT
AACTCATCTCTAATAACTGATTTATTTTATCTTTGCCATGATGACAGTAAATAATATTTG
ACTAGATATTTTTCAAGACACTTCTATACAGCTTAAAGTGACATTTAAAGGCTTAACTAG
GTTAATTAGGTTAACTAGGCAGGTTAGGGTAATTAGGCAAGTTATTGTATAACGATGGTT
TGTTCTGTAGACTATCGAAAAAAAATATAGCTTAAAGGGGCTAATAATTTTGTCCCTAAA
ATGGTGTTTAAAAAATTAAAAACTGCTTTTATTCTAGCCGAAATAAAACAAATAAGACTT
TCTCCAGAAGAAAAAATATTATCAGACATACTGTGAAAATTTCCTTGCTCTGTTAAACAT
CATTTGGGAAATATTTAAAAAAGAAAAAAAAAATCAAAAGGGGGCTAATAATTCTGACTT
CAACTG
>Mariner-N54_Dr#DNA/TcMar-Tc1
CAGTTTTTCTTGTTTGCTTTGACCTGGTTAAAGAAACTAGGTTCCACTTCATTTTCATTT
TCACTATCCCAGCAGAGCAAAAGACCGGTCTTGCAAATGTGTAAACTCTTTCTCATTGGG
TTGACACATTTTCCCCACCATTTTTCAAAACAGCTAACACGGATGTCATTCAAGCAGTCC
AAACTCCATTGTTTTAGTTATGGTAACCAAACAGAAACCATCTATTCCTAACTATTAGAA
ACTACCAACATCAATATGAATTCAGTGAAGCACCGGTTTGACACTACTTCACACAAATCT
TCAAAAAGCAATCAGTCTGCAAACCTTATAAAACGGTGGAAGGTCTGTGTTGTTCTGTGA
CAGCATGGATGGAGGAGGTCAATAGTGGCTATGTCTTATACTCCCAATAGATTTGACTGT
ATATTGGTTTACATGTGTTTTCTCTAATATTTACAGTATTTTATTACTTTTGTCTGTTTT
TACAGTATTTCAGTTTTCAGCCACAGTTTGAAAATTGTCATGAATTCAATATAAATGTAA
TCAAAGCATTTCTTATTCTGGATTCAATTCTTTGCAAAAAGGCAAATTTGACAGCCCAAA
TAGAAAGACAACAAATGGCATTGGCAATAGGCTACAATGACAAGCAATGGTGGTGCACTG
AGTTCTGTATTTTGTATTTTGTTGTCCATTGTGTAATGATTAATTGAAAGAGCTCATATA
CTTGTTTGCAAGTTGTGTTGTTTGAAGGTAAAACTAGCTTTTGTTGCATATTTTAAATGT
TTTGACACGGTATGTGCCTTTTGCAAGCAAAATGTGTCATTTTGACCATGAGTGCCGCTG
TTTAGGCCTGTGTGTTAACTGTTTTGAAAATGTGGAGTTTCAGTTGACAACTACATCCAA
GCAATCGAGAAAAACTG
>Mariner-N55_Dr#DNA/TcMar-Tc1
CAGGGTGGGCCATTTATATGGATACACCTTAATAAAATGGGAATGGTTGGTGATATTAAC
GTCCTGTTTGTGGCACATTAGTATATGTGAGGGGGCAAACTTTTCAAGATGGGTGGTGAC
CATGGTGGCCATTTTGAAGTCGGCCATCTTGGATCCAACTTTTGTTTTTTCAATAGGAAG
AGGGTCATTTGACACATCAAACTTATTGGGAATTTCACAAGAAAAACAATGGTGTGCTTG
GTTTTAACGTAACTTTATTCTTTCATGAGTTATTTACAAGTTTCTGACCACTTATAAAAT
GTGTTCAATGTGCTGCCCATTGTGTTGGATTGTCAATGCAACCCTCTTCTCCCACTCTTC
ACACACTGATAGCAACACCGCAGGAGAAATGCCAGCACAGGCTTCCAGTATCCGTAGTTT
CAGGTGCTGCACATCTTGTATCTTCACACCATAGACAATTGCCTTCAGATGACCCCAAAG
ATAAAAGTCTAAGGGGGTCAGATCGGGAGACCTTGGGGGCCATTCAACTGGCCCACGACG
ACCAATCCACTTTTCAGGAAACTGTTCATCTAGGAATGCTCGGACCTGACACCCATAATG
TGGTGGTGCACCATCTTGCTGGAAAAACTCAGGGAACGTGCCAGCTTCAGTGCATAAAGA
GGGAAACACATCATCATGTAGCAATTTCAAATATCCAGTGGCCTTGAGGTTTCCATTGAT
GAAGAATGGCCCCACTATCTTTGTTGTCTATGGTGTGAAGATACAAGATGTGCAGCACCT
GAAACTACGGATACTGGAAGCCTGTGCTGGCATTTCTCCTGCTTTAAACTTACAAAATAA
CTCATAAAGAATAATAAAACCAAGCACACCATTGTTTTTCTTGTGAAATTCCCAATAAGT
TTGATGTGTCAAATGACCCTCTTCCTATTGAAAAAACAAAAGTTGGATCCAAGATGGCCG
ACTTCAAAATGGCCACCATGGTCACCACCCATCTTGAAAAGTTTGCCCCCTCACATATAC
TAATGTGCCACAAACAGGACGTTAATATCACCAACCATTCCCATTTTATTAAGGTGTATC
CATATAAATGGCCCACCCTG
>Mariner-N56_Dr#DNA/TcMar-Tc1
CAGTTTTTCTCAGTCGCTTTGGTGCATTTCTCACAACACTATTTACATTTGCACAACAGT
TAATGCATTTCTCAAAACAATTAGTCATTTGTGCACATCCTAGTAGCAGTTTCTCATTCC
TTCCAACAAATTGCAAATGCTTTTGGACATGCATCAATTGCTTTCATACAACTCTCTGCT
ATTTATAACATTATCATTTGCTTATGTCATGTCAGTCAAAATTAACTAAACTTGTAAATG
CTGAATAGTCATTCCATATAAAACTAATAGTCCTCATTTCATTACTTGAGTCATTACATA
CAAAAATGTTGAACTAGTTGTCAAAATCTGTCAAGCAAATTTTATAAAAAAAATTTAAAT
CTTTATTTTTCTGAAAATGTCTTTAAAATTGAACAATTTCATGAATGATTTACAGACCTG
TGTATGTTGTAGGTTCAGTTCCAATATGTTCTGCAATATTGTTTACAGTTGTGCACAGCT
CTACCCAAAGGAAGTTTATGTTTGTTGTAAATAAGGGTGTGTTTATTCTTTTGCACAATG
CTGTGAATAAATTAGAATTGCAAAGAGCAAATGCAGTAAAAATGTGAAACATACATATTC
AGTGTCTTGTACTCAGATACCTCACTAAATGCAGTGATGTCTAACTTTACTGTAGTTTTC
AAATGGCTGTGCAAATAGTATAAAGTGCTGTCTTGAGCATTTTCAGGAAGTGTCACCAAA
ATCTGACTTTTTTGCATTGAAAAAATGTCCAGAGTAAACTGTCATAATGAAAACATGACA
AAGCCATTTGACTATCTTGTTCATAAACAATGGTGTCAGGACTTTTCATTTTGATGATAC
TGACACTTTGATTGACATGAATACTTGCTTTTGAGGAATGAACTATCCATTTTGAGCATG
TGACGCGCTTTTGCAGGTTATCAGCTAGGTTTTGCAGTTTGTACTAATTGTTTTGAGAAA
TGCATTAACTGTTGTGCAGAAATGCACTGGTGTTGTGAGAAACGCACCAAAGCGACTGAG
AAAAACTG
>Mariner-N57_Dr#DNA/TcMar-Tc1
CAGTGCATCCGGAAAGTATTCATAGCGCTTCACTTTTTCCACATTTTTTTATGTTACAGC
CTTATTCCAAAATGGATTAAATTCATTTATTTCCTCAAAATTCTACACACAATACCCCAT
AATGACAATGTGAAAAAAGATTTTTTGAAATTGTTGCAAATTTATTAAAAATAAAAAACC
TGAAAAATCACATGTACATAAGTATTCACAGCCTTTGCTCAATACTTTGTTGATGCACCT
TTGGCAGCAATTACAGCCTCAAGTCTTTTTGAATATGATGCCACAAGCTTGGCACACCTG
TCTTTGGGAATTTTTGCCCATTCCTCTTTGCAGTACCTCTCAAGCTCTATCAGGTTGGAT
GGGAAGCGACGGTGTACAGCCATTTTCAGATCTCTCCAGAGATGTTCAATAGGATTTAGG
TCTGGGCTCTGGCTGGGCCACTCAAGGACATTCACCGAGTTGTTGTGAAGCCACTCCATT
GATATTTTGGCGGTGTGCTTTGGGTCATTGTCCTGCTGGAAGATGAACCGTCGCCCCAGT
CTGAGGTCAAGAGCACTCTGAAGCAGGTTTTCATTCAGGATGTCTCTGTACATTGCTGCA
TTCATCTTTCCCTCTATCCTGACTAGTCTTCCAGTTCCTGCTGCTGAAAAACATCCCCAC
ATCTGCGATGGTGTCAGCCCTGGGAGACAGGTGTATGCTTTTCAAATCATGTAATAACTG
AATTTACCACAGGTGAACTCCAATTAAGCTGCTGAAACATCTCAAGAATGATCAGTGGAA
ACAGAATGTACCTGAGCTCAATTTAGAGCTTCACGGCAAAGGCTGTGAATACTTATGTAC
ATGTGATTTTCAGGTTTTTTATTTTTAATAAATTTGCAACAATTTCAAAAAATCTTTTTT
TCACATTGTCATTATGGGGTATTGTGTGTAGAATTTTGAGGAAATAAATTAATTTAATCC
ATTTTGGAATAAGGCTGTAACATAAAAAAATGTGGAAAAAGTGAAGCGCTATGAATACTT
TCCGGATGCACTG
>Mariner-N58_Dr#DNA/TcMar-Tc1
CAGGGTGGGCCATTTATATGGATACACCTTAATAAAATGGGAATGGTTGGTGATATTAAC
GTCCTGTTTGTGGCACATTAGTATATGTGAGGGGGCAAACTTTTCAAGATGGGTGGTGAC
CATGGTGGCCATTTTGAAGTCGGCCATCTTGGATCCAACTTTTGTTTTTTCAATAGGAAG
AGGGTCATTTGACACATCAAACTTATTGGGAATTTCACAAGAAAAACAATGGTGTGCTTG
GTTTTAACGTAACTTTATTCTTTCATGAGTTATTTACAAGTTTCTGACCACTTATAAAAT
GTGTTCAATGTGCTGCCCATTGTGTTGGATTGTCAATGCAACCCTCTTCTCCCACTCTTC
ACACACTGATAGCAACACCGCAGGAGAAATGCCAGCACAGGCTTCCAGTATCCGTAGTTT
CAGGTGCTGCACATCTTGTATCTTCACACCATAGACAACAAAGATAGTGGGGCCATTCTT
CATCAATGGAAACCTCAAGGCCACTGGATATTTGAAATTGCTACATGATGATGTGTTTCC
CTCTTTATGCACTGAAGCTGGCACGTTCCCTGAGTTTTTCCAGCAAGATGGTGCACCACC
ACATTATGGGTGTCAGGTCCGAGCATTCCTAGATGAACAGTTTCCTGAAAAGTGGATTGG
TCGTCGTGGGCCAGTTGAATGGCCCCCAAGGTCTCCCGATCTGACCCCCTTAGACTTTTA
TCTTTGGGGTCATCTGAAGGCAATTGTCTATGGTGTGAAGATACAAGATGTGCAGCACCT
GAAACTACGGATACTGGAAGCCTGTGCTGGCATTTCTCCTGCGGTGTTGCTATCAGTGTG
TGAAGAGTGGGAGAAGAGGGTTGCATTGACAATCCAACACAATGGGCAGCACATTGAACA
CATTTTATAAGTGGTCAGAAACTTGTAAATAACTCATGAAAGAATAAAGTTACGTTAAAA
CCAAGCACACCATTGTTTTTCTTGTGAAATTCCCAATAAGTTTGATGTGTCACATGACCC
TCTTCCTATTAAAAAAACAAAAGTTGGATCCAAGATGGCCGACTTCAAAATGGCCACCAT
GGTCACCACCCATCTTGAAAAGTTTGCCCCCTCACATATACTAATGTGCCACAAACAGGA
CGTTAATATCACCAACCATTCCCATTTTATTAAGGTGTATCCATATAAATGGCCCACCCT
G
>Mariner-N59_Dr#DNA/TcMar-Tc1
CAGCCTTATTCCAAAATGGATTAAATTCATTTATTTCCTCAAAATTCTACACACAATACC
CCATAATGACAATGTGAAAAAAGATTTTTTGAAATTGTTGCAAATTTATTAAAAATAAAA
AACCTGAAAAATCACATGTACATCAGTATTCACAGCCTTTGCCGTGAAGCTCTAAATTGA
GCTCAGGTACATTCTGTTTCCACTGATCATTCTTGAGATGTTTCAGCAGCTTAATTGGAG
TTCACCTGTGGTAAATTCAGTTGATTGGACATGATTTGAAAAGGCATACACCTGTCTATA
TAAGGTCCCAGGGTTGACAGTGCATGTCAAAGCACAAACCAAGCATGAAGACAAAGGAAT
TGTCTGTAGACCTCCGAGACAGGATTGTCTCGAGGCACAAGGCTGGGGAAGGTTACAGAA
AAATTTCTGCTGCTCTGAAAGTTCCAATGAGCACAGTGGCCTCCATCATCCGTAAGTGGA
AGATGTTTGGAACCACCAGGACTCTTCCTAGAGCTGGCCGGCCATCTAAGCTGAGTGATC
GGGGGAGAAGGGCCTTAGTCAGGGAGGTGATCAATAACCCGATGGTCACTCTGTCTGAGC
TCCAGCGTTCTTCTGTGGAGAGAGGAGAACCTTACAGAAGGACAACCATCTGTGCAGCAA
TCCACCAATCAGGCCTGTATGGTAGAGTGGCCAGACGGAAGCCACTCCCCGCCTGGAATT
TGCCAAAAGGCATCTGAAGGACTCTCAGACCATAAGAAACAAAATTCTCTGGTCTGATGA
GACTAAAATTGAACTCTTTGGAGTGAATGCCAGGCGTTACGTTTGGAGAAAACCAGGCAC
CGCTCATCACCAGGCTAATACCATCCCTACAGTGAAGCATGGTGGTGGCAGCATCATGCT
GTGGGGATGTTTTTCAGCAGCAGGAACTGGAAGACTAGTCAGGATAGAGGGAAAGATGAA
TGCAGCAATGTACAGAGACATCCTGAATGAAAACCTGCTTCAGAGTGCTCTTGACCTCAG
ACTGGGGCGACGGTTCATCTTCCAGCAGGACAATGACCCAAAGCACACCGCCAAAATATC
AATGGAGTGGCTTCACAACAACTCGGTGAATGTCCTTGAGTGGCCCAGCCAGAGCCCAGA
CCTAAATCCTATTGAACATCTCTGGAGAGATCTGAAAATGGCTGTACACCGTCGCTTCCC
ATCCAACCTGATAGAGCTTGAGAGGTACTGCAAAGAGGAATGGGCAAAAATTCCCAAAGA
CAGGTGTGCCAAGCTTGTGGCATCATATTCAAAAAGACTTGAGGCTGTAATTGCTGCCAA
AGGTGCATCAACAAAGTATTGAGCAAAGGCTGTGAATACTGATGTACATGTGATTTTTCA
GGTTTTTTATTTTTAATAAATTTGCAACAATTTCAAAAAATTTTTTTTCACATTGTCATT
ATGGGGTATTGTGTGTAGAATTTTGAGGAAATAAATGAATTTAATCCATTTTGGAATAAG
GCTG
>Mariner-N60_Dr#DNA/TcMar-Tc1
CACTCTCAGAAATAAAGGTACGCGAGCTGTCACTGGGGTGGTACCTTTTCAAAAGGTACA
CATTTGTACTTAAAGGGTCCATATTGGTACCTCAAAAGTATATATTAGTACCTACAAATT
TTAAGAGGAACACTTTTGTACTTTTTAGGTACTAATATGTACCCTTGAGGTATTAATATG
GACCTTTTAGGTACAAATTTGTACCTTTTGAAAAGGTACCACCCCAGTGACAGCTCGCGT
ACCTTTATTTCTGAGAGTG
>Mariner-N61_Dr#DNA/TcMar-Tc1
CACTCTCAGAAATAAAGGTACAGGAGCTGTCACTGGGGTGGTACCTTTTCAAAAGGTACA
CATTTGTACCTAAAGGGTCCATATTGGTACCTCAAAAGTATATATTAGTACCAAAAATTT
AAGAGGAACACTTTTGTACTTTTTAGGTACTAATATGTACCCTTGAGGTATTAATATGGA
CCTTTTAGGTACAAATATGTACCTTTTGAAAAGGTACCACCCCAGTGACAGCTCGTGTAC
CTTTATTTCTGAGAGTG
>Mariner-N62_Dr#DNA/TcMar-Tc1
CACTCACCGGCCACTTTATTAGGTACACCTGTCCAACTGCTCGTTAACGCAAATTTCTAA
TCAGCCAATCACATGGCAGCAACTACAGTGGAGCGGCTTTGACTGGCAACAACAATGCAT
TTGCGTCCACAGAACTGCCGCTCACTGGATATTTTCTCTTTTTCAGACCATTCTCTGTAA
ACCCTAGAGATGGTTGTGCGTGAAAATCCCAGTAGATCAGCAGTTTCTGAAATACTCAGA
CCAGCCCGTCTGGCACCAACAACCATGCCACGTTCAAAGTCACTTAAATCCCCTTTCTTC
CCCATTCTGATGCTCGGTTTGAACTGCAGCAGATCGTCTTGACCATGTCTACATGCCTAA
ATGCATTGAGTTGCTGCCATGTGATTGGCCGATTAGAAATTTGCGTTAACAAGCAGTTGG
ACAGGTGTACCTAATAAAGTGGCCGGTGAGTG
>Mariner-N63_Dr#DNA/TcMar-Tc1
CACTACCTGACAAAAGTCTTGTCGCCTATCCAAGTTTTAGGAACAACAAATAATAACTTG
ACTTCTAGTTGATCATTTGGTATCAGAAGTGGCTTATATGAAAGGCAAAGGCCTCTAGAT
TACGCTTATTTTACCAAAATAAAATATGATCATGCCTTGATTTTTAAATTCTCTGTTTTG
AGATGGCAGCACAAATGTCTTGATACCTCAGGCTGTTGATGTTGCCATCCACTCTGCAGA
TCTCTCGCACGCCCCCATACTGAATGTAACCCCAAACCATGATTTTTCCTTCACCAAACT
TGACTGATTTCTGTGAGAATCTTGGGTCCATGCGGGTTCCAATAGGTCTTCTGCAGTATT
TGTGATGATTGGGATGCAGTTCAACAGATGATTCATCAGAAAAATCTACCTTCTGCCACT
TTTCCAAATGATCAACTAGAAGTCAAGTTATTATTTGTTGCTCTTACAACTGGGATCGAC
GACAAGACTTTTGTCAGGTAGTG
>Mariner-N64_Dr#DNA/TcMar-Tc1
CACTACCTGACAAAAGTCTTGTCGTCGATCCCAGTTGTAAGAGCAACAAATAATAACTTG
ACTTCTAGTTGATCATTTGGAAAAGTGGCAGAAGGTAGATTTTTCTGATGAATCATCTGT
TGAACTGCATCCCAATCATCACAAATACTGCAGAAGACCTACTGGAACCCGCATGGACCC
AAGATTCTCACAGAAATCAGTCAAGTTTGGTGAAGGAAAAATCATGGTTTGGGGTTACAT
TCAGTATGGGGGCGTGCGAGAGATCTGCAGAGTGGATGGCAACATCAACAGCCTGAGGTA
TCAAGACATTTGTGCTGCCCATTACATTACAAACCACAGGAGAGGGCAAATTCTTCAGCA
GGATAGCGCTCCTTCTCATACTTCAGCCTCCACATCAAAGTTCCTGAAAGCAAAGAAGGT
CAAGGTGCTCCAGGATTGGCCAGCCCAGTCACCAGACATGAACATTATTGAGCATGTCTG
GGGTAAGATGAAGGAGGAGGCATTGAAGATGAATCCAAAGAATCTTGATGAACTCTGGAG
TTTTCTTTTCTAAGCAAAGTCAGACCTTACTGTCCTAATTAAATAATTAAAAATCAAGGC
ATGATCATATTTTATTTTGGTAAAATAAGCGTAATCTAGAGGCCTTTGCCTTTCATATAA
GCCACTTCTGATACCAAATGATCAACTAGAAGTCAAGTTATTATTTGTTGTTCCTAAAAC
TTGGATAGGCGACAAGACTTTTGTCAGGTAGTG
>Mariner-N65_Dr#DNA/TcMar-Tc1
CACTACCTGACAAAAGTCTTGTCGCCTATCCAAGTTTTAGGAACAACAAATAATAACTTG
ACTTCTAGTTGATCATTTGGTATCAGAAGTGGCTTATATGAAAGGCAAAGGCCTCTAGAT
TACGCTTATTTTACCAAAATAAAATATGATCATGCCTTGATTTTTAATTATTTAATTAGG
ACAGTAAGGTCTGACTTTGCTTAGACAAAAGTCTTGTCACTTAACAGAAATAATGTACAG
TATAGAATATAAAGTCATGGTGCAGTGGAAAAAGAATTAATATTGTGTATGACTCCCATG
AGCTTGGAGGACTGCATCCATACATCTCTGCAATGACTCAAATAACTTATTAATAAAGTC
ATCTGGAATGGCAAAGAAAGCGTTCTTGCAGGACTCCCAGAGTTCATCAAGATTCTTTGG
ATTCATCTTCAATGCCTCCTCCTTCATCTTACCCCAGACATGCTCAATAATGTTCATGTC
TGGTGACTGGGCTGGCCAATCCTGGAGCACCTTGACCTTCTTTGCTTTCAGGAACTTTGA
TGTGGAGGCTGAAGTATGAGAAGGAGCGCTATCCTGCTGAAGAATTTGCCCTCTCCTGTG
GTTTGTAATGTAATGGGCAGCACAAATGTCTTGATACCTCAGGCTGTTGATGTTGCCATC
CACTCTGCAGATCTCTCGCACGCCCCCATACTGAATGTAACCCCAAACCATGATTTTTCC
TTCACCAAACTTGACTGATTTCTGTGAGAATCTTGGGTCCATGCGGGTTCCAATAGGTCT
TCTGCAGTATTTGTGATGATTGGGATGCAGTTCAACAGATGATTCATCAGAAAAATCTAC
CTTCTGCCACTTTTCCAAATGATCAACTAGAAGTCAAGTTATTATTTGTTGCTCTTACAA
CTGGGATCGACGACAAGACTTTTGTCAGGTAGTG
>Mariner-N66_Dr#DNA/TcMar-Tc1
CACTCACCGGCCACTTTATTAGGTACACCTGTCCAACTGCTCGTTAACGCAAATTTCTAA
TCAGCCAATCACATGGCAGCAGCTCAATGCATTTAGGCATGTAGACATGGTCAAGACGAT
CTGCTGCAGTTCAAAGCGAGCATCAGAATGGGGAAGAAAGGGGATTTAAGTGACTTTGAA
CGTGGCATGGTTGTTGCTGCCAGACGGGCTGCTCTGAGTATTTCAGAAACTGCTGATCTA
CTGGGATTTTCACGCACAACCATCTCTAGGGTTTACAGAGAATGCTCCGACAAAGAGGAA
ATATCCAGTGAGCGGCAGTTCTGTGGGCGCAAATGCCTTGTTGATGCCAGAGGTCAGAGG
AGAATGGCCAGACTGGTTCCAGCTGATAGAAAGGCAACAGTAACTCAAATAAGCACTCGT
TACAACCGAGCTCTGCAGAAGAGCATCTCTGAACACACAACACGTCCAACCTTGAGGCGG
ATGGGCTACAGCAGCAGAAGAGCACACCGGGTGCCGCTCCTGTCAGCTAAGAACAGGAAA
CTGAGGCTACAATTCACACAGACTCACCAAAACTGGACAATAGAAGATTGGAGAAACGTT
GCTGCTCTGATGAGTCTCCATTTCTGCTGACACATTCAGATGCTCGGGTCAGAATTTGGC
CTCAACAACATGAAAGCATGGATCATCCTGCCTTGTATCAGCGGTTCAGGCTGGTGGTAT
GTCCATCCCTTTATGAGCACAGTGTCTCCATCTTCTGATGGCTACTTCCAGCAGGATAAC
GCACCATGTCATAAAGCTCAATCATCTCAGACTGGTTTCTTGAACATGACAATGAGTTCA
CTGTACTCAAATGGCCTCCACAGTCACCAGAGCTCAATCCAATAGAGCAGCTTTGGGATG
TGGTGGAACGGGAGATTGGCATCATGGATGTGCAGCCGACAAATCTGCAGCAACTGTGTG
ATGCTATCATGTCAATATGGAGCAAAATCTCTGAGGAATATTTCCAGTAGCTTGTTGAAT
CTCTGCCATGAAGGATTAAGGCAGTTCTGAAGGCAAAAGGGGTCCAACCCGGTACTAGTA
AGGTGTACCTAATAAAGTGGCCGGTGAGTG
>Mariner-N67_Dr#DNA/TcMar-Tc1
CACTCACCGGCCACTTTATTAGGTACACCTGTCCAACTGCTCGTTAACGCAAATTTCTAA
TCAGCCAATCACATGGCAGCAACTCAATGCATTTAGGCATGTAGACATGGTCAAGACGAT
CTGCTGCAGTTCAAACCGAGCATCAGAATGGGGAAGAAAGGTGATTTAAGTGACTTTGAA
CGTGGCATGGTTGTTGGTGCCAGACGGGCTGGTCTGAGTATTTCAGAAACTGCTGATCTA
CTGGGATTTTCACGCACAACCATCTCTAGGGTTTACAGAGAATGGTCTGAAAAAGAGAAA
ATATCCAGTGAGCGGCAGTTCTGTGGGCGCAAATGCCTTGTTGATGCCAGAGGTCAGAGG
AGAATGGCCAGACTGGTTCCAGCTGATAGAAAGGCAACAGTAACTCAAATAACCACTCGT
TACAACCGAGGTATGCAGAAGAGCATCTCTGAACGCACAACACGTCCAACCTTGAGGCGA
TGGGCTACAACAGGCTCACATGGACAATAGAAGATTGGAAAAACGTTGCCTGGTCTGATG
AGTCTCGATTTCTGCTGCGACATTCGGATGGTAGGGTCAGAATTTGGCATCAACAACATG
AAAGCATGGATCCATCCTGCCTTGTATCAACGGTTCAGGCTGGTGGTGGTGGTGTAATGG
TGTGGGGGATATTTTCTTGGCACACTTTGGGCCCATTAGTACCAATTGAGCATCGTGTCA
ACGCCACAGCCTACCTGAGTATTGTTGCTGACCATGTCCATCCCTTTATGACCACAGTGT
ACCCATCTTCTGATGGCTACTTCCAGCAGGATAACGCACCATGTCATAAAGCGCGAATCA
TCTCAGACTGGTTTCTTGAACATGACAATGAGTTCACTGTACTCAAATGGCCTCCACAGT
CACCAGATCTCAATCCAATAGAGCACCTTTGGGATGTGGTGGAACGGGAGATTCGCATCA
TGGATGTGCAGCCGACAAATCTGCAGCAACTGCGTGATGCTATCATGTCAATATGGAGCA
AAATCTCTGAGGAATATTTCCAGTACCTTGTTGAATCTATGCCACGAAGGATTAAGGCAG
TTCTGAAGGCAAAAGGGGGTCCAACCCGGTACTAGTAAGGTGTACCTAATAAAGTGGCCG
GTGAGTG
>Mariner-N68_Dr#DNA/TcMar-Tc1
CGCGAGCTGTCACTGGGGTGGTACCTTTTCAAAAGGTACAAATTTGTACCTAAAAGGTCC
ATATTAATACCTCAAGGGTACATATTAGTACCTAAAAAGTACAAAAGTGTTCCTCTTAAA
ATTTTTAGGTACTAATATATACTTTTGAGGTACCAATATGGACCCTTTAAGTACAAATGT
GTACCTTTTGAAAAGGTACCACCCCAGTGACAGCTCGCG
>Mariner-N69_Dr#DNA/TcMar-Tc1
CTCAGAAATAAAGGTACGCGAGCTGTCACTGGGGTGGTACCTTTTCAAAAGGTACACATT
TGTACTTAAAGGGTCCATATTGGTACCTCAAAAGTATATATTAGTACCTAAAAATTTTAA
GAGGAACACTTTTGTACTTTTTAGGTACTAATATGTACCCTTGAGGTATTAATATGGACC
TTTTAGGTACAAATTTGTACCTTTTGAAAAGGTACCACCCCAGTGACAGCTCGCGTACCT
TTATTTCTGAG
>Mariner-N6_ DR#DNA/TcMar-Tc1 RepbaseID: Mariner-N6_ DR
CAGTTTTATGCAAAAATTTGGGCACCCCTCTGTGGCTGCATAATAATGTGCTCTTTCTTT
ATAAGAGAAGATCACAGTGAAATGCCATTCGGTTTCTAGAGAAAGCTAGATAATGTCATG
TTTTTCAGACAGAAATACGTAGTGTAGCAGTATTGAGATGTGTGAAATTAAATTGAAACT
GAAAAATAGGCTATGCAAAAGTTTGGGCACCCTCTCTTTTGTGTGGATTTCAAAACCTGT
AGTCACTTAATGCTGATTGATTACAACACAAAATTGATAATTTATGTTATTTGAGTGAMT
CATGACTTTGTGCAGCACAACCTTAACCAAATCCTAACACAGGTGCAACCAATCATGAAA
AAGGATATTTAAGATAGCTGATTGCTAGTTGTGCTTCTCCTTATTGTGAACCAGAAAGTA
GCAACATGGGAACCTCAAAAGAACTTCCTAATGACCTAAAAACTAGGATAATTCACCAAC
ATGAATTAGGAGAAGGATGCAAAAAGCTATCACAAAGGTTTAAAGTCTCTATCTCCACAG
TCAGAAATATAGTAAGAAAATGGAAGGCCACAGGAACAGTTCTTGTGAAGGAAAGATGTG
CTAGACCAAGAAAAATATCTGAAAGGCAAAGGCGAAGAATGGTTAGAATGGTCACAGACA
AACCACAGACCACCTCCAAAGAGCTCCAGGAACATCTTGCTGCTGATAATGTCATTGTAC
ATCGTTCCACAGTCCAGCGCACTCTTCACAAAGAACAGCTCAATGGAAGGTGATGCAGAA
GAAGCCTTTTCTGCATTCTGCCAACAAGAAGAGTCGTTTGAGGTATGCAAAGGCTCATCT
GGACAAGCCTGAATCATTTTGGAAAAATATACTGTGGACAGATGCCACAACCATAGGCGC
TTTGCATGGCGGAAAAAGAACACAGCATTCCAGGAGAAGAACCTGCTCCCTACTGTAAAA
TATGGTGGAGGGTCCATCATGCTGTGGGGATGTGTGGCAAGCACAGGTACTGGAAACCTT
GTCAGAGTTAAAGGTTGCATGGATTCCACCCAGTATCAGCAGATTCTGAAGAACAATGTT
CAGGAATCAGTCAAGAGGCTGAAGTTACGGCAGGGTTGGATGTTTCAGCAGGACAATGAC
CCAAAGCACAGTTCCAGATCTACCAAGGAATTCATGCTCAGACATGATACAATGTTCTAG
AATGGCCATCCCAGTCCCCAGACTTGAACATCATCGAAAATCTATGGATTGATTTGAAAA
GGGCCGTTCATGCTTGGCACCCATCAAACCTGACTGAACTGGAGAAATTTTGCAAGGAAG
AATGGCCCAAAATGCCTTCAGCAAGAATTCAGGGACTTATCCTTGACTATAAGAAGCATC
TACAGGCTGTTATTTCAGCAAAAGGTGGCTGTACAAAAGATTGATGTCATTATTCTGTTG
GGGTGCCCAAATTTTTGCACCTGTCTGTTTTTGTTATGACTTAAATTGCATTGCATCTGT
TGATTAAATAAATGTTATGTCAGAACTGAAATGTTGCTTTTTCCCTAGGGTATAAAATAT
ATCCAAATGAAATTGCTGATTTGAAAGGCCAGCAGGCTATGGCTTGCAATTATGAAAATT
ATCAGGGGTGGCCAAACTTTTGCATAAGACTG
>Mariner-N70_Dr#DNA/TcMar-Tc1
CCAGGGGTGTCCAAACTTTTTGGGCCGAGGGCCAGATGCAAAAAAACAAACGTTGTCGCG
GGCCAAATTTTACATACATCACACAGACACGCATATATATATATATATATATATATATAC
AGTTGAAGTCAGAATTGTTAGCCCCCCTAAATTATTAGCCCCCGTTTATTTTTTCCCCAA
TTTCTGTTTAACGGAGAGAAGATTTTTTTCCACACATTTCTAAACATATTAGTTTTAGTA
ACTCATTTCTAATAACTGATTTATTTTATCTTTGCCATGATGACAGTAAATAATATTTGA
CTAGATATTTTTAAGACACTTCTATACAGCTTAAAGTGACATTTAAAGGCTTAACTAGGT
TAATCAAGTTAACTAGTCAAGTTAAGGTAATTAGGCAAGTTATTTTATAACAATGGTTTG
TTCTGAAGACTTAAGGGGCTAATAATTTTGACCTTAAAATGGTTCATAAAAAAATTTAAA
CCGCTTTTTATTCTAGCCGAAATAAAACAAAAGTCTTTCTCCAAAAGAAAAAATATTATC
AGACATACTGTAAAAATGTCCTTGCTCTGTTAAACATCATTTGGGAAATATTTAAAAAAG
AAGAAATAAATCAAAGAGGGGCTAATAATTCAGACTTCAACTGTGTGTAGATAGATAGAT
AGACAGACAGACAGACAGATAGATAGATAGATAGATCATAACAAGAACTGCTGCTTAATT
GAATGCATGTAATAGCGACACCCGGTGGTTATTTATTGAATTACGTTCATTTTTGTATAG
CGGGCCAGATTCTATTGATATTTATAAAAAGCCTCGCGGGCCGCCACAAAACTGATTGCG
GGCCGCAGATGGCCCGCGGGCCGTAGTTTGGACACGCCTGG
>Mariner-N7_Dr#DNA/TcMar-Tc1 RepbaseID: Mariner-N7_ DR
CACTCTCAGAAATAAAGGTACGCGAGCTGTCACTGGGGTGGTACCTTTTCAAAAGGTACA
AATTTGTACCTAAAAGGTCCATATTAATACCTCAAGGGTACATATTAGTACCTAAAAAGT
ACAAAAGTGTTCCTCTTAAAATTTTTAGGTACTATAATATATACTTTTGAGGTACCAATA
TGGACCCTTTAAGTACAAATGTGTACCTTTTGAAAAGGTACCACCCCAGTGACAGCTCGC
GTACCTTTATTTCTGAGAGTG
>Mariner-N8_Dr#DNA/TcMar-Tc1 RepbaseID: Mariner-N8_ DR
CACTCTCAGAAATAAAGGTACAGGAGCTGTCACTGGGGCAGTACCTTTTCAAAAGATACA
TATTTGTACCCAAAGAGTCCACAGTGGTACCTCAAAGGTGCATATTAGTGCCCAAATGTA
CCTAAAAAGTACCTTTGAGGTACCATTATGGACCCTTCAGGTACAAATATGTACCTTTTG
AAAAGGTACTGCCCCAGTGACAGCTCCTGTACCTTTATTTCTGAGAGTG
>T DR1#DNA/TcMar-Tc1 RepbaseID: T DR1
CAGTTGAAATCGGAAGTTTACATACRCTGTATAAAAAGGCACATAACCATTTAAAAAAAG
TCAGATGTTAATGTGACTAAACTTTTTCTCTTTTAGGTAAGTYAGGATTATCACATTTGT
TTCTGTTCTGCTTAATAGCAGAATAATGAGAGAGAGATTTTTTGAGAAATTGTTATAACT
TTTCTTGAAAGTCAAGTTTACAYACAATAAGATTATTCTGCCTCTGGAAAAGCTCAGATG
ATGATGTCAAGGTTTTGGAAGTTTCTGATTGACAACATTTGAGTTAATKKGAGGCACAAC
TGTAGAATAGTATTGAAGGAAAAGCTCAAACACACTGCTTCCTTGTGTGACAACATGGGA
AAATCAACAAGCCAGAATCAACMAAAAAGCCAGATTACAATTAGCTRAATTACACTGGGA
AAAGACTAATGTTTGGAGACATGTCCTGTGSTCTGATGGARCTAAGATTGAACTGTTTGG
CCATAATGACCAGTGTTACATTTGGAGGACAAAGGGGAAAGCTYACAAGCCTARGAACAC
CATCCCAACTGTGMAGTATGGGGGCGGCAGCATCATGTTGTGGGGCTGTTTTGCTGCAGG
AGGGACTGGTCCACTTCACAGCATAGATGGCATCATGAAGAAAGAACATTATGKAGAAAT
ACTGAAGCAACATCTCAAGACATCAGCCAGGAAATTAAAACTTGGCCACAAATGGGTCTT
CCAAACAGACCATGACCCTAAGCATACTGCCAAATTAGTTAAAATGTGCTTTAAGGACAA
CAGAGTGAATGTTTTGGAGTGGCCATCACAAAGCCCTGATCTCAATCCTATAGAAAATDT
GTGGGCAGAGTTGAAAAAGCTTGTGCGAGCAAGACAGCCAACAAATCTGACTCAGTTACA
CCAATTCTGTCAGGAGGAATGGGCCAAAATTCCTGCAAACTATTGTGAGAAGCTTGTGGA
AGGATACCCAAAACATTTGACCAAAGTTATACAGTTTAAAAGCAAAGCTAAAAAAATACC
AAGGAAATGTATGTAAACTTTTGACTGTCTAGAAATTAATAAAAAAATCTYTAAAAHAAH
TTCTCTCATTATTCTGGCATTTAGCAAATGTAAATCATTTAGGTAATCCTAACGGACCTA
AAATAGTAAACGTTTAGTATGATTTACCATCAGACATTTWWTAAAAATGGTTATGTTCCT
TTTTTTAGAGTGTATGTAAACTTCCGACTTCAACTG
>T DR2#DNA/TcMar-Tc1 RepbaseID: T DR2
CACTACCTGACAAAAGTCTTGTCGTCGATCCCAGTTGTAAGAGCAACAAATAATAACTTG
ACTTCTAGTTGATCATTTGGAAAAGTGTCAGAAGGTAGATTTTTCTCAGATGAATCATCT
GTTGAACTGCATCCCAATCATCACAAATACTGCAGAAGACCTATTGGAACCTGCATGGAC
CCAAGATTCTCACAGAAATCAGTCAAGTTTGGTGAAGGAAAAAMTCATGGTTTGGGGTTA
CATTCAGTATGGGGGCGTGCAAGAGATCTGCAGAGTGGATGGCAACATCAACAGCCTGAG
GTATCAAGACATTTGTGCTGCCCATTACATTACAAACCACAGGAGAGGGCAAATTCTTCA
GCAGGATAGCGCTCCTTCTCATACTTCAGCCTCCACWACATCAAAGTTCCTGAAAGCAAA
GAAGGTCAAGGTGCTCCAGGATTGGCCAGCCCAGTCACCAGACATGAACATTATTGAGCA
TGTCTGGGGTAAGATGGAGGAGGCATTGAAGATGAATCCAAAGAATCTTGATGAACTCTG
GGAGTCCTGCAAGAACGCTTTCTTTGCCATTCCAGATGACTTTATTAATAAGTTATTTGA
GTCATTGCAGAGATGTATGGATGCAGTCCTCCAAGCTCATGGGAGTCATACACAATATTA
ATTCTTTTTCCACTGCACCATGACTTTATATTCTATACTGTACATTATTTCTGTTAAGTG
ACAAGACTTTTGTCTAAGCAAAGTCAGACCTTACTGTCCTAATTAAATAATTAAAAATCA
AGGCATGATCATATTTTATTTTGGTAAAATAAGTGTAATCTAGAGGCCTTTGCCTTTCAT
ATAAGCCACTTCTGATACCAAATGATCAACTAGAAGTCAAGTTATTATTTGTTGTTCCTA
AAACTTGGATAGGCGACAAGACTTTTGTCAGGTAGTG
>TC1 DR3B#DNA/TcMar-Tc1 RepbaseID: TC1 DR3B
CACTCACCGGCCACTTTATTAGGTACACCTGTCCAACTGCTCAACGCAAATTTCTAATCA
GCCAATCACATGGCAGCAACTCAATGCATTTAGGCATGTAGACATGGTCAAGACGATCTG
CTGCAGTTCAAACCGAGCATCAGAATGGGGAAGAAAGGGGATTTAAGTGACTTTGAACGT
GGCATGGTTGTTGGTGCCAGACGGGCTGGTCTGAGTATTTCAGAAACTGCTGATCTACTG
GGATTTTCACGCACAACCATCTCTAGGGTTTACAGAGAATGGTCCGAAAAAGAGGAAATA
TCCAGTGAGCGGCAGTTCTGTGGGCGCAAATGCCTTGTTGATGCCAGAGGTCAGAGGAGA
ATGGCCAGACTGGTTCCAGCTGATAGAAAGGCAACAGTAACTCAAATAAGCACTCGTTAC
AACCGAGGTCTGCAGAAGAGCATCTCTGAACACACAACACGTCCAACCTTGAGGCGGATG
GGCTACAGCAGCAGAAGACCACACCGGGTGCCGCTCCTGTCAGCTAAGAACAGGAAACTG
AGGCTACAATTCACACAGGCTCACCAAAACTGGACAATAGAAGATTGGAGAAACGTTGCC
TGCTCTGATGAGTCTCCATTTCTGCTGACACATTCGGATGGTCGGGTCAGAATTTGGCGT
CAACAACATGAAAGCATGGATCCATCCTGCCTTGTATCAACGGTTCAGGCTGGTGGTGGT
GGTGTAATGGTGTGGGGGATATTTTCTTGGCACACTTTGGGCCCATTAGTACCAATTGAG
CATCAGTACTTGTTGAATCTATGCCACGAAGGATTAAGGCAGTTCTGAAGGCAAAAGGGG
GTCCAACCCGGTACTAGTAAGGTGTACCTAATAAAGTGGCCGGTGAGTG
>Tc1-5_Dr#DNA/TcMar-Tc1 RepbaseID: Tc1-5_ DR
CAGGGGTTGGACAATGAAACTGAAACAYTGGCCAATTTAGTGTTGGAGGTTTCATGGCTA
AATTTGACCAGCCTGGTGGCCAATCTTCATTGATTGCACATTCACCAGTAAGAGCAGAGT
GTGAAGGTTTAATTAGCAGAGTAATAGCACAGTTTTGCTTAAAATATTGCAATTCAAAAA
AGGACAAATTGTTGGTGCGCGTCTCGCTGGCGCATCTGTGACCAAGACAGCAAGTCTTTG
TGATGTATCAAGAGCCACGGTATCCAGGGTAATGTCAGCATACCACCAAGAAGGAGTAAC
TGTGGACGCAAGAGGAAGCTGTCTGAAAGGGATGTCCGGGTGCTAACCCGGATTGTATCC
AAAAAACATAAAACCACAGCTGCCCAACTCACTGCAGAATTAAATGTGCACCTCAACTCT
CCTGTTTCCACCAAAACTTGTTCGTCGGGAGCTCCACAGGGTCAATATATTATACATGGC
CAGGCTGCTATAGCCAAACCTTTGGTCACTCGTGCCAATGCCAAACGTCGGTTTCAATGG
TGCCAGCAGCGAAAATCTTGGGCTGTGGACAATGTGAAACATGTATTGTTCTCTGATGAG
TCCACCTTCACTGTCTTTCCCACATCCGGGAGAGTTACGGTGTGGAGAAGCCCCAAAGAA
GCGTACCACCCAGACTGTTGCATGCCCAGAGTGAAGCATGGGGGTGGATCAGTGATGGTT
TGGGCTGCAATATCATGGCATTCCCTAGGCCCCAAATATACTTGTGCTAGATGGGCGCGT
CACTGCCAAGGACTACCGAACCATTCTGGAGGACCATGTGCACCCAATGGTTCAAACATT
GTATCCTGAAGGCGGTGCCGTGTATCAGGATGATAATGCACCAATACACACAGCAAGACT
GGTGACAGAGTGGTTTGATGAACATGAAAGTGAAGTTGAACATCTCCCATGGCCTGCACA
GTCACCAGATCTAAATATTATTGAGCCACTTTGGGGTGTTTTGGAGGAGCGAGTCAGGAA
ACGTTTTCCTCCTCACCAGCATCATGTCATAGTGACCTGGCCACTATTCTGCAAGAAGAA
TGGCTCAAAATCCCTCTGGCCACTGTGCAGGACTTGTATCTGTCATTCCCAAGACGAATT
GATGCTGTATTGGCCGCAAAAGGAGGCCCTACACCATACTAATGAATTATTGTGGTCTAA
AACCAGGCGTTTCAGTTTCATTGTCCAACCCCTG
>Tc1-6_Dr#DNA/TcMar-Tc1 RepbaseID: Tc1-6_ DR
CAGGGTGGGCCATTTATATGGATACACCTTAATAAAATGGGAATGGTTGGTGATATTAAC
GTCCTGTTTGTGGCACATTAGTATATGTGAGGGGGCAAACTTTTCAAGATGGGTGGTGAC
CATGGTGGCCATTTTGAAGTCGGCCATCTTGGATCCAACTTTTGTTTTTTTTCAATAGGA
AGAGGGTCATTTGACACATCAAACTTATTGGGAATTTCACAAGAAAAACAATGGTGTGCT
TGGTTTTAACGTAACTTTATTCTTTCATGAGTTATTTACAAGTTTCTGACCACTTATAAA
ATGTGTTCAATGTGCTGCCCATTGTGTTGGATTGTCAATGCAACCCTCTTCTCCCACTCT
TCACACACTGATAGCAACACCGCAGGAGAAATGCCAGCACAGGCTTCCAGTATCCGTAGT
TTCAGGTGCTGCACATCTTGTATCTTCACACCATAGACAACAAAGATAGTGGGGCCATTC
TTCATCAATGGAAACCTCAAGGCCACTGGATATTTGAAATTGCTACATGATGATGTGTTT
CCCTCTTTATGCACTGAAGCTGGCACGTTCCCTGAGTTTTTCCAGCAAGATGGTGCACCA
CCACATTATGGGTGTCAGGTCCGAGCATTCCTAGATGAACAGTTTCCTGAAAAGTGGATT
GGTCGTCGTGGGCCAGTTGAATGGCCCCCAAGGTCTCCCGATCTGACCCCCTTAGACTTT
TATCTTTGGGGTCATCTGAAGGCAATTGTCTATGGTGTGAAGATACAAGATGTGCAGCAC
CTGAAACTATGGATACTGGAAGCCTGTGCTGGCATTTCTCCTGCGGTGTTGCTATCAGTG
TGTGAAGAGTGGGAGAAGAGGGTTGCATTGACAATCCAACACAATGGGCAGCACATTGAA
CACATTTTATAAGTGGTCAGAAACTTGTAAATAACTCATGAAAGAATAAAGTTACGTTAA
AACCAAGCACACCATTGTTTTTCTTGTGAAATTCCCAATAAGTTTGATGTGTCAAATGAC
CCTCTTCCTATTGAAAAAACAAAAGTTGGATCCAAGATGGCCGACTTCAAAATGGCCACC
ATGGTCACCACCCATCTTGAAAAGTTTGCCCCCTCACATATACTAATGTGCCACAAACAG
GACGTTAATATCACCAACCATTCCCATTTTATTAAGGTGTATCCATATAAATGGCCCACC
CTG
>Tc1-7_Dr#DNA/TcMar-Tc1 RepbaseID: Tc1-7_ DR
CAGTTAGGTCCATAAATATTGGGACATTGACACAATTCTAACATTTTTGGCTCTATACAC
CAACACAATGGATTTGAAACGAAATGAACAAGATGTGCTTTAACTGCAGACTGTCAGCTT
TAATTTGAGGGTATTTACATCCAAATCAGGTGAACGGTGTAGGAATTACAACAGTTTGCA
TATGTGCCTCCCACTTGTTAAGGGTCCAAAAGTAATTGGACAATTGGCTTCTAAGCTGTT
CCATGGCCAGGTGTGTGTTATTCCCTCATTATCCCAATTACAATGAGCAGATAAAAGGTC
CAGAGTTCATTTCAAGTGTGCTATTTGCATTTGGAATCTGTTACTGTCAACTCTCAAGAT
GAGATCCAAAGAGCTGTCACTATCAGTCAAGCAAGCCATCATTAGGCTGAAAAAAAAAAA
CAAAAAAACAAACCCATCAGAGAGATAGCAAAAACATTAGGCATGGCCAAAACAACTGTT
TGGAACATTCTTAAAAAGAAAGAACGCACCAGTGAGCTCAGCAACACCAAAAGACCCGGA
AGACCACGGAAAACAACTGTGGTGGATGACCGAAGAATTCTTTCCCTGGTGAAGAAAACA
CCCTTCACAACAGTTGGCCAGATCAAGAACACTCTCCAGGAGGTAGGTGTATGTGTGTCA
GAGTCAACAATCAAGAGAAGACTTACACCAGAGTGAATACAGAGGGTTCACCACAAGATG
TAAACCATTGGTGAGCCTCAAAAACAGGAAGGCCAGATTAGAGTTCTAAAAAAGCCTTCA
CAGTGCTGGAACAACATCCTATGGACAGATGAGATCAAGATCAACTTGTACCAGAGTGAT
GGGAAGAGAAGAGTATGGAGAAGGAAAGGAACTGCTCATGATCCTAAGCAGTGAAGCATG
GTGGTAGTAGTGACATGGCGTGGGCATGTATGGCTGTCAATGGAACTGGTTCTCTTGTAT
TTATTGATGATGTGACTGCTGACAAAAGCAGCAGGATGAATTCTGAAGTGTTTCAGGCAA
TATTTTCTGCTCATATTAAGCCAAACGCTTCAGAACTCATTGGACGAGCGCTTCACAGTG
CAGATGGAGAATGACCCAAAGCATACTGCAAAAGCAACCAAAGAGTTTTTGAAGGGAAAG
AAGTGGAATGTTATGCAATGGCCAAGTCAATCACCTGACCTGAATCCGATTGAGCATGCA
TTTCACTTGCTGAAGACAAAACTGAAGGGAAAATGCCCCAAGATGCCCCAAGAACAAGCA
GGAACTGAAGACAGTTGCTGTAGAGGCCTGGCAGAGCACCACCAGGAATGAAACCCAGCG
TCTGGTGATGTCTATGCGTTCCAGACTTCAGGCTGTAATTGACTGCAAAGGATTTGCAAC
CAAGTATTAAAAAGTGAAAGTTTGATTTATGATTATTATTCTGTCCAATTACTTTTGGTC
CCTTAACAAGTGGGAGGCACATATGCAAACTGTTGTAATTCCTACAGCGTTCACCTGATT
TGGATGTAAATACCCTCAAATTAAAGCTGACAGTCTGCAGTTAAAGCACATCTTGGTATT
CGTTTCATTTCAAATCCATTGTGTTGGTGTATAGAGCCAAAAATGTTAGAATTGTGTCGA
TGTCCAAATATTTATGGACCTAACTG
>Tc1-8_Dr#DNA/TcMar-Tc1 RepbaseID: Tc1-8_ DR
CAGCGGGGAAAATAAGTATTTGACACATCAGCATTTTTATCAGTAAGGGGATTTCTAAGT
GGGCTACTGACACAAAATTCCTACCAGATGTAGCCATCAAGCCAAATATTGAATTCATAC
AAAGAAATCAGAACATTTAAGTATACAAGTTGAGTCATAATAAATAAAGTGAAATGACAC
AGGGAATAAGTATTGAACACATGAAGATAACAAGGTGCAAAATGGCATAGAAAGTCAGGA
GATCTGTCAGTATTGAGAGAAAAACCCTGCTCCCTATCAGTACTAATTGATATCAGCTGC
TTTAGTCCTAATAGTTTGCGAAACAGCATTTGGAGAAGCCTTGGATTATGGGAAACTATA
GTATGGTCAGATGAAAGCAAAATTGAACTTTTTGGAGTCATTCTACACATCATGTTTGGA
GAAGAAATGGCACTGCCCACCACCCCAAGAACACTATACCAACAGTTAAGTTTGGGGGTG
GAAGCATCATGGTTTGGGGCTGCTTTTCAGCAAGGGGTACTGGCAGACTTCATATTATTG
AAGGTAGGATGAATGGAGAAATGTACCGGGACATTCTGGATAAAAATCTGCTGCCATCTA
CCAGAAAGCTGAAGATGAAACCAGGGTGGACATTTCAGCAAGACAATGATCCCAAACACA
AGGCCAAGGAAACACTCAAKTGGTTTCAAAAAAAGAAAATAAAGCTGCTAGAATGGCCCA
GCCAATCACCTGACCTAAATCCAATAGAAAATCTATGGAGAGAACTAAAGATCAGAGTTC
ATAGAAGAGACCCACAGAACCTTCAAGATTTTAAGACCGTTTGTGTGGAAGAATGGGCCA
AAATCACACCTGAGCAATGCATACGACTGGTTTCTCCATACAAGAGGCGTCTTGAAGCTG
TGATCACCAACAAAGGCTTTTCTACAAAGTATTAAGTAAAGCGTGTTCAATACTTATTCC
CTGTGTCATTTCACTTTATTTATTATGACTCAACTTGTATACTTAAATGTTTTGATTTCT
TTGTATGAATTCAATATTTGGCTTGATGGCTACATCTGGTAGGAATTTCGTGTCAACAGC
TCCCTTAGAAATCCCCTTACTGATAAAAATGCTGATGTGTCAAATACTTATTTTCCCCGC
TG
>TZF28#DNA/TcMar-Tc1 RepbaseID: TZF28
TGCAGTGCATCGGGAAAGTGATATCATAATTCTACCTCATTTTTTTCCACCTTTTTACCT
TATTCAAAAACGGATTAATTTCATTTATTTCCTCAACATTCTACACACAGTTGCCCATAA
TGCCAATGTGAAAAAACATTTTTTGAAATTGTTTCAAATTTATTAAAATTAAAAGGGTCA
AAAAATCACGTTCATATAAAAATGTACAGTCTTTGCTCAATACTTTGTTGATGCATCTTT
GGCAGCAACTACAGCCTCAACTCTTTTTGAATATCATGCCACAGCTTGGCTCACCTGTCA
TTGAGAATTTGTGCCCATTCCTCTTTGCAGTACCTCTCAAACTCTATCAGGTTGGATGGG
AAGCGACGGTGTACAGCCATTTTACATCTCTTCAGAGATATTCAAAAGGATTTAGGTCTG
GGCTCTGGCTGGTTCACTTAAGGTATTCATCGAGTTGTTGTGAAGCCACTCCACTGATAT
TTTGGCAGTGTGCTTTCGGTCATTGTCCTGCTGGAAGATAAACCGTCACCCCAGTCTGAA
ATCAAGATTACTCTGAAGAAGGTTTTCACTTCAGGATGTCTCTGTACATTGCTTCATTCA
TCTTCCCTCTATTCTGACTAGTCTTCCATTTCATGCTGCTGAAAAAACATCCCCACAGCT
TGATGCATGCCACCACCATGCTTCACTGTAGTGATGGTGTTAGCCTGGTGATGAGCGGTG
CCTGAATTCTCCAAAAGTAACGCCTGGCATTCACTCTAAAGAGTTCAATTTTAGTCTCAT
CAGACCAGAGAATTTTGTTTCTTATGGTGTGAGAATCCTTCAGATGCCTTTTTGCAAATT
CCAGACGAGGAGTGGTTAACACTGGCTAATCTACCATACAGGCCTGATTGGTGGATTGCT
GCACAGATGGTTGTCCTTCTGTAAGGTTCTCCTCTCTCCATAGAAGATGGCTGGAGCTAG
ACAGAGTGACCATTGAGTTATTGATCACCTCCCTAACTAAGGCCCTTCTCTCCTGATCAC
TTAGCTTAGATGGCTGGCCAGCTCTAGTAAGAGTCCTGGTGGTTCCAAACATCTTCCACA
TGGATGATGGAGGTCGCTGTGCTCATTGGAACTTTCAGAGCAGCAGAAATTTTTTCTGTA
ACCTTCCCCAGCCTTGTGCCTTGACGACAATCCTGTATCGGAGGTCTGCAGACAATTCCT
TTGTCTTCATGTTTGGTTTGTGCTTTGACATGCACTGTCAACCCTGGGACCTTATATAGA
CAGGTGTATGCCTTTTCAAATCATGTCCAAATCAACTTAATTTACCACAGGTGAAATTCC
AATTAACCTGTCTGAAACATTTCAAGAATGAACACTTGAAACAGAACGTACCTGAGCTCA
ATTTAGCTTCACTGCAAAAGCTGTGAATACTTATGTACATGTGATTTTTCAGCTTTTTTT
TTTTTATGCAATAATTAAAAAAAAAAATTTTTTTCACATTGTCATTATGGGGTATTGTGG
GTAGAATGTTGATGAAATAAATTAATTTAATCCATTTTGGAATTGGAATAAGGCTGTAAC
ATAAAAAATGTGGAAAAAGTGAAGCGCTATGAATACTTTGCGGATACACTGTA
>TZF28B#DNA/TcMar-Tc1 RepbaseID: TZF28B
CAGTGCATCCGGAAAGTATTCATAGCGCTTCACTTTTTCCACATTTTTTATGTTACAGCC
TTATTCCAAAATGGATTAAATTCATTTATTTCCTCAANATTCTACACACAATACCCCATA
ATGACAATGTGAAAAAAGAGTTTTTGAAATTGTTGCAAATTTATTAAAAATAAAAAAGCT
GAAAAATCACATGTACATCAGTATTCACAGCCTTTGCCGTGAAGCTCTAAATTGAGCTCA
GGTACATTCTGTTTCCACTGATCATTCTTGAGATGTTTCAGCAGCTTCATTGGAGTTCAC
CTGTGGTCAATTCAGTTGATTGGACATGATTTGAAAAGGCATACACCTGTCTATATAAGG
TCCCAGGGTTGACAGTGCATGTCAAAGCACAAACCAAGCATGAAGACAAAGGAATTGTCT
GTAGACCTCCGAGACAGGATTGTCTCGAGGCACAAGGCTGGGGAAGGTTACAGAAAAATT
TCTGCTGCTCTGAAAGTTCCAATGAGCACAGCGGCCTCCATCATCCGTAAGTGGAAGATG
TTTGGAACCACCAGGACTCTTCCTAGAGCTGGCCGGCCATCTAAGCTGAGTGATCGGGGG
AGAAGGGCCTTAGTCAGGGAGGTGATCAATAACCCGATGGTCACTCTGTCTGAGCTCCAG
CGTTCTTCTGTGGAGAGAGGAGAACCTTACAGAAGGACAACCATCTGTGCAGCAATCCAC
CAATCAGGCCTGTATGGTAGAGTGGCCAGACGGAAGCCACTCCCCGCCTGGAATTTGCCA
AAAGGCATCTGAAGGACTCTCAGACCATAAGAAACTAAATTCTCTGGTCTGATGAGACTA
AAATTGAACTCTTTGGAGTGAATGCCAGGCGTTACGTTTGGAGAAAACCAGGCAGCGCTC
ATCACCAGGCTAATACCATCCCTACAGTGAAGCATGGTGGTGGCAGCATCATGCTGTGGG
GATGTTTTTCAGCAGCAGGAACTGGAAGACTAGTCAGGATAGAGGGAAAGATGAATGCAG
CAATGTACAGAGACATCCTGAATGAAAACCTGCTTCAGAGTGCTCTTGACCTCAGACTGG
GGCGACGGTTCATCTTCCAGCAGGACAATGACCCAAAGCACACCGCCAAAATATCAATGG
AGTGGCTTCACAACAACTCGGTGAATGTCCTTGAGTGGCCCAGCCAGAGCCCAGACCTAA
ATCCTATTGAACATCTCTGGAGAGATCTGAAAATGGCTGTACACCGTCGCTTCCCATCCA
ACCTGATAGAGCTTGAGAGGTACTGCAAAGAGGAATGGGCAAAAATTCCCAAAGACAGGT
GTGCCAAGCTTGTGGCATCATATTCAAAAAGACTTGAGGCTGTAATCGCTGCCAAAGGTG
CATCAACAAAGTATTGAGCAAAGGCTGTGAATACTGATGTACATGTGATTTTTCAGGTTT
TTTATTTTTAATAAATTTGCAACAATTTCAAAAACTCTTTTTTCACATTGTCATTATGGG
GTATTGTGTGTAGAATNTTGAGGAAATAAATGAATTTAATCCATTTTGGAATAAGGCTGT
AACATAAAAAATGTGGAAAAAGTGAAGCGCTATGAATACTTTCCGGATGCACTG
>TZF28C#DNA/TcMar-Tc1 RepbaseID: TZF28C
CAGTGGGTACGGAAAGTATTCAGACCCCCTTAAATTTTTCACTCTTTGTTATATTGCAGC
CATTTGCTAAAATCATTTAAGTTTATTTTTTCCTCATTAATGTACACACAGCACCCCATA
TTGACAGAAAAACACAGAATTGTTGACATTTTTGCAGATTTATAAAAAAAGAAAAACTGA
AATATCACATGGTCCTAAGTATTCAGACCCTTTGCTGTGACACTCATATATTTAACTCAG
GTGCTGTCCATTTCTTCTGATCATCCTTGAGATGGTTCTACACCTTCATTTGAGTCCAGC
TGTGTTTGATTATACTGATTGGACTTGATTAGGAAAGCCACACACCACACCTGTCTATAT
AAGACCTTACAGCTCACAATGCATGTCAGAGCAAATGAGAATCATGAGGTCAAAGGAACT
GCCTGAAGAGCTCAGAGACAGAATTGTGGCAAGGCACAGATCTGGCCAAGGTTACAAAAA
AAATCTGCTGCACTTAAGGTTCCTAAGAGCACAGTGGCCTCCATAATCCTTAAATGAAAG
ACGTTTGGGACGACCAGAACCCTTCCTAGAGCTGGCCGTCCGGCCAAACTGAGCTATCGG
GGGAGAAGAGCCTTGGTGAGAGAGGTAAAGAAGAACCCAAAGATCACTGTGGCTGAGCTC
CAGAGATGCAGTCGGGAGATGGGAGAAAGTTGTAGAAAGTCAACCATCACTGCAGCCCTC
CACCAGTCAGGGCTTTATGGCAGAGTGGCCTAAGCCTTTCGTGCAAGACACATGAAAGCC
CGCATGGAGTTTGCTAAAAAAACACTGAAGGACTCCAAGATGGTGAGAAATAAGATTCTC
TGGTCTGATGAGACCAAGATAGAACTTTTTGGCCTTAATTCTAAGCGGTATGTGTGGAGA
AAACCAGGCACTGCTCATCACCTGTCCAATACAGTCCCAACAGTGAAGCATGGTGGTGGC
AGCATCATGCTGTGGGGGTGTTTTTCAGCTGCAGGGACAGGACGACTGGTTGCAATCGAG
GGAAAGATGAATGCGGCCAAGTACAGGGATATCCTGGATGAAAACCTTCTCCAGAGTGCT
CAGGACCTCAGACTGGGCCGAAGGTTTACCTTCCAACAAGACAATGACCCTAAGCACACA
GCTAAAATAACGAAGGAGTGGCTTCACAACAACTCCGTGACTGTTCTTGAATGGCCCAGC
CAGAGCCCTGACTTAAACCCAATTGAGCATCTCTGGAGAGACCTAAAAATGGCTGTCCAC
CAACATTTACCATCCAACCTGACAGAACTGGAGAGGATCTGCAAGGAGGAATGGCAGAGG
ATCCCCAAATCCAGGTGTGAAAAACTTGTTGCATCTTTCCCAAAAAAACCTCATGGCTGT
ATTAGATCAAAAGGGTGCTTCTACTAAATACTGAGCAAAGGGTCTGAATACTTAGGACCA
TGTGATATTTCAGTTTTTTTTTTTTAATAAATCTGCAAAAATGTCAACAATTCTGTGTTT
TTCTGTCAATATGGGGTGCTGTGTGTACATTAATGAGGAAAAAAATAACTTAAATGATTT
TAGCAAATGGCTGCAATATAACAAAGAGTGAAAAATTTAAGAGGGTCTGAATACTTTCCG
TACCCACTG
